# Supplementary material for: Identification of endoplasmic reticulum stress-related lncRNAs in lung adenocarcinoma by bioinformatics and experimental validation
Source: Ann Med. 2023 Aug 29;55(2):2251500. doi: 10.1080/07853890.2023.2251500 (PMC10467521; doi:10.1080/07853890.2023.2251500)
Supplement: Supplemental Material [file IANN_A_2251500_SM2154.zip]

Archive with 11 entries (11 files):
- suppl_data/Supplementary documents for flow charts and detailed methods.docx
- suppl_data/Supplementary Information.docx
- suppl_data/TableS1.xlsx
- suppl_data/TableS2.xlsx
- suppl_data/TableS3.xlsx
- suppl_data/TableS4.xlsx
- suppl_data/TableS5.xlsx
- suppl_data/TableS6.xlsx
- suppl_data/TableS7.xlsx
- suppl_data/TableS8.xlsx
- suppl_data/TableS9.xlsx
