# Supplementary material for: Identification of endoplasmic reticulum stress-related lncRNAs in lung adenocarcinoma by bioinformatics and experimental validation
Source: Ann Med. 2023 Aug 29;55(2):2251500. doi: 10.1080/07853890.2023.2251500 (PMC10467521; doi:10.1080/07853890.2023.2251500)
Supplement: Supplemental Material [file IANN_A_2251500_SM2154.zip › suppl_data/TableS1.xlsx]

## Sheet: Sheet1
ABCA7	BRSK2	DNAJB2	FBXO27	MIR199A1	PRKN	SESN2	TRIM25
ABL1	CALR	DNAJB9	FBXO44	MIR200C	PSMC6	SGTA	TTC23L
AGR2	CALR3	DNAJC10	FBXO6	NCCRP1	PTPN1	SGTB	TXNDC12
AIFM1	CANX	DNAJC18	FCGR2B	NCK1	PTPN2	SIRT1	UBA5
ALOX15	CASP4	DNAJC3	FGF21	NCK2	QRICH1	SRPX	UBAC2
ALOX5	CAV1	ECPAS	FICD	NFE2L2	RACK1	STC2	UBE2G2
AMFR	CCDC47	EDEM1	FLOT1	NGLY1	RASGRF1	STT3B	UBE2J1
ANKS4B	CCND1	EDEM2	FOXRED2	NHLRC1	RASGRF2	STUB1	UBE2J2
ANKZF1	CDK5RAP3	EDEM3	GET4	NIBAN1	RCN3	SVIP	UBE4A
APAF1	CEBPB	EIF2AK2	GORASP2	NPLOC4	RHBDD1	SYVN1	UBE4B
AQP11	CERT1	EIF2AK3	GRINA	NR1H2	RHBDD2	TBL2	UBQLN1
ATF3	CFTR	EIF2AK4	GSK3B	NR1H3	RNF103	THBS1	UBQLN2
ATF4	CHAC1	EIF2B5	HERPUD1	NRBF2	RNF121	THBS4	UBXN1
ATF6	CLGN	EIF2S1	HERPUD2	NUPR1	RNF139	TMBIM6	UBXN10
ATF6B	CLU	EIF4G1	HM13	OPA1	RNF175	TMCO1	UBXN4
ATG10	COPS5	ELAVL4	HSP90B1	OS9	RNF183	TMED2	UBXN6
ATP2A1	CREB3	EP300	HSPA1A	P4HB	RNF185	TMEM117	UBXN8
ATP2A2	CREB3L1	ERLEC1	HSPA5	PARK7	RNF186	TMEM129	UFC1
ATP2A3	CREB3L2	ERLIN1	HYOU1	PARP16	RNF5	TMEM259	UFD1
ATXN3	CREB3L3	ERLIN2	ITPR1	PDIA2	RNFT1	TMEM33	UFL1
AUP1	CREB3L4	ERMP1	JKAMP	PDIA3	RNFT2	TMEM67	UFM1
BAG6	CTH	ERN1	JUN	PDIA4	SCAMP5	TMTC3	UGGT1
BAK1	CXCL8	ERN2	LPCAT3	PDX1	SDF2L1	TMTC4	UGGT2
BAX	DAB2IP	ERO1A	LRRK2	PIGBOS1	SEC16A	TMUB1	USP13
BBC3	DDIT3	ERP27	MAGEA3	PIK3R1	SEC61B	TMUB2	USP14
BCAP31	DDRGK1	ERP29	MAN1A1	PIK3R2	SEL1L	TMX1	USP19
BCL2	DDX3X	ERP44	MAN1B1	PLA2G6	SEL1L2	TNFRSF10B	USP25
BCL2L1	DERL1	FAF1	MANF	PMAIP1	SELENOK	TOR1A	VAPB
BCL2L11	DERL2	FAF2	MAP3K5	PML	SELENOS	TP53	VCP
BFAR	DERL3	FAM8A1	MARCHF6	PPP1R15A	SERINC3	TRAF2	WFS1
BHLHA15	DNAJB12	FBXO17	MBTPS1	PPP1R15B	SERP1	TRIB3	XBP1
BOK	DNAJB14	FBXO2	MBTPS2	PPP2CB	SERP2	TRIM13	YOD1
