# Supplementary material for: Identification of endoplasmic reticulum stress-related lncRNAs in lung adenocarcinoma by bioinformatics and experimental validation
Source: Ann Med. 2023 Aug 29;55(2):2251500. doi: 10.1080/07853890.2023.2251500 (PMC10467521; doi:10.1080/07853890.2023.2251500)
Supplement: Supplemental Material [file IANN_A_2251500_SM2154.zip › suppl_data/TableS2.xlsx]

## Sheet: diff
gene	conMean	treatMean	logFC	pValue	fdr
CRYZL2P-SEC16B	0.0194932	0.0437139	1.16512	0.024425	0.0310614
LINC02397	0.0171	0.0481262	1.49282	3.80597e-08	1.07024e-07
AC022819.1	0.0242136	0.0539269	1.15519	2.63265e-05	5.11681e-05
PTGES2-AS1	0.020978	0.128994	2.62036	1.36688e-16	1.1252e-15
AL117328.2	0.00565424	0.0177282	1.64864	9.20499e-05	0.000166096
CLLU1-AS1	0.0775237	0.401609	2.37308	8.14668e-07	1.93877e-06
LINC01412	0.294034	0.071933	-2.03126	1.77253e-23	3.43274e-22
DCST1-AS1	0.526307	1.76562	1.7462	5.60061e-24	1.15461e-22
AC090192.2	0.00952373	0.293827	4.9473	1.59207e-15	1.15384e-14
SAMMSON	0.00217627	0.0199733	3.19814	4.35219e-14	2.59068e-13
AL591518.1	0.0137458	0.12764	3.21503	4.28212e-16	3.34853e-15
AC026356.1	0.548373	1.15761	1.07793	6.61665e-10	2.34133e-09
LINC02029	0.00703051	0.08642	3.61966	1.85414e-12	9.12786e-12
AL135787.1	0.0339153	0.198772	2.55111	7.34491e-06	1.52811e-05
AC017074.1	0.571212	1.29841	1.18464	1.60707e-10	6.17022e-10
AC005914.1	0.0347186	0.176189	2.34334	7.70501e-16	5.81183e-15
LINC00536	0.000208475	0.0169197	6.34269	3.51215e-11	1.45925e-10
LINC02457	0.00244407	0.00836994	1.77593	1.17667e-05	2.38386e-05
AL031056.1	0.00842373	0.0175158	1.05612	0.00170902	0.00258652
AC021321.1	0.172803	0.414846	1.26344	4.86458e-10	1.75013e-09
LINC01016	0.0162542	0.00766178	-1.08506	1.92569e-10	7.31763e-10
AC131011.1	0.165727	0.624283	1.91339	5.31379e-15	3.59446e-14
AC006033.2	0.890242	0.362767	-1.29515	2.1619e-23	4.14119e-22
LINC02734	0.124819	0.0532519	-1.22893	1.92445e-14	1.2101e-13
AL589765.1	0.0323814	0.0960269	1.56828	0.00100623	0.00157405
CADM3-AS1	0.381847	0.0990549	-1.9467	7.16675e-22	1.14505e-20
AC108676.1	0.0206373	0.142407	2.7867	8.34463e-11	3.31803e-10
AC091053.2	0.0376356	0.150991	2.00429	0.00434879	0.00622014
AC022596.2	0.00267966	0.0335712	3.6471	4.42522e-18	4.46331e-17
AC099811.4	0.0448644	0.377133	3.07143	0.00335048	0.0048867
AC092636.1	0.00802034	0.023997	1.58112	3.37777e-05	6.4579e-05
AC004837.4	0.0812424	0.267424	1.71883	2.57103e-09	8.44202e-09
AC018552.3	0.027978	0.137236	2.29429	0.00230159	0.0034331
AC109642.1	0.346988	0.0571098	-2.60308	2.12891e-28	9.69246e-27
AC104958.2	0.385393	1.09793	1.51038	6.23266e-05	0.000114971
AL021707.2	0.148922	0.403816	1.43914	1.27042e-16	1.05071e-15
AL162574.1	0.0460525	0.0173918	-1.40487	1.70578e-08	5.02585e-08
LINC02827	0.0144017	0.123142	3.09601	9.53263e-16	7.04673e-15
AL161668.4	0.0717644	0.0306434	-1.22769	3.0275e-09	9.86251e-09
AP003354.1	0.0633051	0.203968	1.68795	0.000598693	0.000965989
LINC01106	0.316029	0.809965	1.3578	2.17833e-13	1.18895e-12
SLC2A1-AS1	0.032622	0.190476	2.54569	3.3913e-25	8.13681e-24
AC010624.1	0.459264	0.130854	-1.81137	3.84599e-13	2.05451e-12
AC073957.3	0.362671	1.09562	1.59502	4.58395e-12	2.13412e-11
LINC01524	0.00115593	0.0143523	3.63416	9.53315e-10	3.29976e-09
AL445423.1	1.05058	0.215144	-2.28782	2.55089e-26	7.63095e-25
AL132857.1	0.739946	1.95337	1.40047	1.0634e-09	3.6556e-09
AL096794.1	0.0212288	0.0517414	1.28529	5.41125e-07	1.31721e-06
CTD-2297D10.2	0.00574068	0.0332785	2.5353	2.06033e-11	8.82104e-11
AL450992.1	0.0176102	0.0418993	1.25052	0.000636369	0.00102302
AC103703.1	0.0489712	0.250387	2.35415	6.65478e-05	0.000122341
AL121917.1	0.177236	0.410314	1.21106	6.5345e-11	2.63102e-10
ALMS1-IT1	0.25779	0.635464	1.30162	9.26748e-09	2.82403e-08
GPRACR	0.0106983	0.0296967	1.47292	0.000557597	0.000901957
AC010201.2	0.306578	0.635782	1.05228	9.11425e-06	1.87294e-05
AC137936.1	0.0212661	0.184057	3.11353	1.33463e-14	8.56061e-14
AC020663.3	0.104441	0.326106	1.64266	4.80513e-06	1.02831e-05
NARF-AS1	0.0604102	0.249716	2.04743	3.54782e-15	2.45243e-14
LINC01506	1.14702	0.216986	-2.40222	3.53767e-30	2.39133e-28
RSF1-IT1	0.0413441	0.184669	2.15919	8.09953e-05	0.000147283
LINC01124	0.60729	1.24215	1.03239	0.00205929	0.00308674
AC139887.5	0.0234051	0.0474423	1.01935	0.00150074	0.00228855
AP006545.2	0.0878915	0.292651	1.73538	2.99889e-09	9.77839e-09
AC092053.5	0.0714203	0.0127414	-2.48681	9.75646e-26	2.638e-24
TMEM105	0.233129	1.10509	2.24496	2.2817e-22	3.8466e-21
AC106037.3	0.117869	0.305911	1.37592	0.0027013	0.00399372
AC096637.2	0.697053	0.217033	-1.68335	2.10285e-06	4.69899e-06
AC090820.2	0.00487288	0.121067	4.63488	1.05186e-12	5.31142e-12
AL161669.3	0.119553	0.302764	1.34055	0.0366631	0.0453371
CASC8	0.0506831	0.4778	3.23683	2.94569e-11	1.23779e-10
AL353660.1	0.494086	0.159481	-1.63138	2.52793e-10	9.47807e-10
AC090772.2	0.0248153	0.179309	2.85315	0.0163687	0.0214607
AC068189.1	0.0101373	0.0906681	3.16092	3.34201e-14	2.02887e-13
AC011287.1	0.00307966	0.0218833	2.82899	1.76436e-07	4.58707e-07
AC027601.5	0.0806102	0.287117	1.8326	1.50829e-18	1.65677e-17
AC099552.2	0.0349441	0.00404824	-3.10968	4.57239e-20	5.95257e-19
AC113618.2	0.0998525	0.0450301	-1.14891	3.74846e-12	1.77213e-11
AC236972.3	3.29183	0.630435	-2.38447	1.12396e-29	6.68252e-28
SDAD1-AS1	0.00805254	0.0452269	2.48966	0.000497589	0.000810484
AL121895.1	0.0376746	0.154146	2.03263	0.031327	0.0391587
AC023051.1	0.0474712	0.25395	2.41942	0.0128972	0.0172011
AL353708.3	0.0839983	0.28566	1.76587	8.87368e-16	6.59429e-15
AC025766.1	0.148068	0.573032	1.95236	5.61576e-15	3.78512e-14
AC004707.1	0.0800441	0.221977	1.47155	3.41896e-08	9.69166e-08
CERS6-AS1	0.00613729	0.0145603	1.24637	1.83197e-05	3.6268e-05
AC005062.1	0.0475136	0.229918	2.27471	8.01878e-10	2.80179e-09
HID1-AS1	1.42367	0.214776	-2.72871	5.49246e-33	8.58044e-31
AC006946.3	0.0269068	0.152941	2.50693	4.43606e-08	1.239e-07
AC022144.1	0.367553	1.14971	1.64525	4.38301e-12	2.04735e-11
AP003419.2	0.185737	0.391227	1.07474	0.0137896	0.018315
AC124276.1	0.0220729	0.0896508	2.02204	1.99239e-10	7.56291e-10
LINC01852	1.17979	0.52145	-1.17793	6.18628e-29	3.12874e-27
AC022509.4	0.195847	0.0571237	-1.77757	9.59771e-10	3.32047e-09
AC093675.2	0.00752373	0.131239	4.1246	6.01498e-09	1.87601e-08
AL137139.3	0.127336	0.0336891	-1.91828	2.03335e-16	1.64426e-15
LINC01876	0.148005	0.811319	2.45462	1.92961e-09	6.45347e-09
AC005291.1	0.0147525	0.111381	2.91646	4.18539e-06	9.0007e-06
AC092338.1	0.174122	0.540351	1.6338	0.0206048	0.0265979
FLJ12825	0.0172593	0.0805635	2.22275	1.67195e-12	8.27149e-12
LINC01825	0.0155695	0.0626874	2.00945	5.23418e-06	1.11335e-05
MRPL20-DT	0.568039	1.89965	1.74167	3.47589e-26	1.00146e-24
AC016590.2	0.240288	0.681113	1.50313	0.00216971	0.00324326
AC013267.1	0.0104695	0.0490675	2.22858	2.41054e-07	6.15103e-07
AC011405.1	0.0477288	0.190601	1.99763	0.0159079	0.0208759
PGM5P4-AS1	0.214085	0.0553241	-1.9522	1.3781e-27	5.47346e-26
AL133482.1	1.53498	0.520432	-1.56044	8.92011e-22	1.41235e-20
AC079460.2	0.0147542	0.328939	4.47862	3.26833e-07	8.17372e-07
THOC7-AS1	0.0312424	0.17505	2.48619	0.00686088	0.00950946
AF015262.1	0.00261017	0.078443	4.90943	8.83496e-11	3.4952e-10
AC020658.4	0.00859322	0.0559983	2.70411	1.52398e-09	5.16565e-09
AC007387.2	0.00920678	0.0281981	1.61483	1.48366e-06	3.40854e-06
AP000842.3	0.00682881	0.0780477	3.51465	2.03915e-07	5.25485e-07
LINC01301	0.058878	0.135581	1.20336	2.16864e-08	6.30764e-08
AC091978.1	0.252515	0.535635	1.08488	1.07389e-12	5.41568e-12
AC008894.1	0.0898441	0.0233404	-1.94459	3.73316e-12	1.76609e-11
LINC02772	1.65203	0.526764	-1.64902	1.68389e-19	2.05516e-18
AJ011932.1	0.462273	0.166116	-1.47656	7.91845e-20	1.003e-18
HAGLROS	0.178086	0.913381	2.35864	1.32716e-08	3.97695e-08
LINC02332	0.00829153	0.112277	3.75929	1.10958e-12	5.58766e-12
COPDA1	0.210031	0.600052	1.51449	3.82264e-09	1.22429e-08
AC005034.2	0.0738712	0.220921	1.58045	0.0142001	0.0188068
LINC02596	0.0927237	0.030769	-1.59146	2.44201e-08	7.05315e-08
AC011330.2	0.180571	0.395386	1.13069	3.35201e-08	9.51339e-08
AC245884.10	0.0697864	0.262712	1.91247	3.40669e-05	6.50965e-05
UBE2R2-AS1	0.0328136	0.115364	1.81383	1.86514e-08	5.46332e-08
LINC01600	0.0100305	0.0425516	2.08482	6.61768e-10	2.34133e-09
AL158835.2	0.158781	0.513094	1.69218	8.27206e-14	4.77443e-13
LINC02133	0.00749661	0.163695	4.44862	3.44119e-12	1.63567e-11
LINC02817	0.0589831	0.0109219	-2.43308	1.6067e-28	7.43098e-27
RMDN2-AS1	0.0293661	0.177278	2.59379	3.05921e-15	2.13355e-14
TCL6	0.013939	0.046877	1.74975	0.0217025	0.0278665
AC007182.1	0.197275	0.0286176	-2.78523	1.06946e-29	6.42593e-28
AL358334.2	0.00644576	0.0222455	1.78709	0.00019827	0.000342382
LINC00337	0.0507373	0.348917	2.78176	5.35772e-19	6.19487e-18
LINC00844	0.0380746	0.0103649	-1.87712	8.41045e-23	1.48931e-21
AC063944.1	0.0889136	0.0368686	-1.27001	1.9517e-26	5.9654e-25
MIR503HG	0.221619	0.832299	1.90902	4.66959e-13	2.46821e-12
LINC01395	0.00912034	0.396265	5.44123	2.58605e-18	2.72155e-17
AC092794.2	0.0430237	0.179745	2.06275	0.000450803	0.000739173
AP001363.2	0.616337	0.232575	-1.40602	4.39731e-20	5.74593e-19
AP000320.1	0.00362034	0.0203898	2.49365	1.67277e-05	3.32661e-05
AC013553.3	1.16027	0.407419	-1.50987	4.60651e-24	9.63802e-23
PLCB2-AS1	0.016661	0.0566414	1.76538	4.96142e-06	1.05886e-05
AL139246.4	0.0526475	0.139719	1.40809	0.000491329	0.000801402
AL133370.1	0.0305576	1.78184	5.86569	1.80813e-08	5.30294e-08
SUGCT-AS1	0.992547	0.350379	-1.50222	1.54014e-18	1.68647e-17
AL031768.2	0.0657169	0.358073	2.44592	8.43932e-07	2.00096e-06
AC011479.2	0.162124	0.355676	1.13347	5.16625e-05	9.64642e-05
KLHL7-DT	0.139056	0.456804	1.71591	5.06968e-12	2.34473e-11
AC009269.4	0.130869	0.0586499	-1.15793	1.7601e-06	4.00122e-06
AL449363.2	0.0607966	0.022756	-1.41774	2.30803e-07	5.91306e-07
LINC02828	0.11731	0.0566872	-1.04923	1.59374e-07	4.16816e-07
AC097512.1	0.000654237	0.0322228	5.62212	1.1545e-08	3.47884e-08
AC023825.2	0.0802271	0.261099	1.70243	2.19235e-06	4.88811e-06
AC005495.1	0.0292627	0.0849147	1.53695	0.000341715	0.000571694
AC100774.1	0.0125847	0.149127	3.56679	0.000208372	0.000358945
AC006947.1	0.0479288	0.132017	1.46176	0.00604758	0.00846396
LINC00866	0.046661	0.395689	3.08408	8.40384e-17	7.13515e-16
LINC01114	0.015022	0.00583692	-1.3638	9.28461e-10	3.21531e-09
AL121790.2	2.77996	0.991351	-1.4876	3.5334e-08	9.99187e-08
CEP83-DT	0.115227	0.240094	1.05912	3.3308e-10	1.22723e-09
AC092944.3	0.446408	0.0878163	-2.3458	2.74576e-24	5.99464e-23
AC009301.1	0.0116932	0.0678499	2.53667	3.38848e-06	7.3658e-06
AL356441.1	0.00825085	0.0201777	1.29015	0.000369366	0.000613864
AC069431.1	0.00603729	0.0227386	1.91317	0.000296716	0.00049986
P3H2-AS1	0.783053	0.262978	-1.57417	8.99628e-23	1.58904e-21
LINC00954	0.0845576	0.282014	1.73776	2.24031e-09	7.41146e-09
AC108134.2	0.513983	1.06377	1.04939	1.15806e-11	5.14286e-11
AC100793.4	0.928605	0.210711	-2.1398	3.51582e-28	1.50709e-26
LINC00609	0.0293017	0.220031	2.90865	0.0140352	0.0186129
AL731563.3	0.163893	0.334847	1.03075	1.18159e-10	4.61991e-10
PARD3-AS1	0.267317	0.690169	1.3684	8.05421e-06	1.66484e-05
AL162632.1	0.0233169	0.0630772	1.43574	3.00837e-05	5.79897e-05
LINC00331	0.0169559	0.00276957	-2.61405	2.39609e-19	2.87449e-18
ATP13A4-AS1	4.27922	2.04925	-1.06225	2.65785e-13	1.44061e-12
AC008758.2	0.0308915	0.0824037	1.4155	0.00515674	0.00730591
AC005330.1	0.0410661	0.211153	2.36227	3.35601e-09	1.08522e-08
AC107926.1	0.0169119	0.0998918	2.56233	2.67756e-06	5.89885e-06
AC025171.5	0.318512	0.685382	1.10556	1.84593e-07	4.78323e-07
AC008496.3	0.0295525	3.13412	6.72864	3.86173e-14	2.32034e-13
LINC02811	0.0324458	0.0970609	1.58086	2.95989e-07	7.46076e-07
AC245052.4	0.0384593	0.149608	1.95978	4.56485e-17	4.02646e-16
KIZ-AS1	0.0165356	0.0686592	2.05388	2.23758e-06	4.98579e-06
PCAT19	3.88794	1.00457	-1.95243	9.54067e-32	9.72042e-30
LINC02473	0.0024	0.0820737	5.09581	1.60524e-20	2.23905e-19
LINC00630	0.131005	0.296692	1.17934	5.22812e-16	4.03886e-15
AC010524.1	0.13962	0.294652	1.0775	0.00122825	0.0018973
AC009227.1	0.0575915	0.026036	-1.14535	3.96756e-18	4.04231e-17
FAM83A-AS1	0.0222034	2.26948	6.67544	7.50132e-34	1.59801e-31
LINC01914	1.26389	0.384777	-1.71578	2.3183e-24	5.14121e-23
SMILR	0.0275441	0.187287	2.76544	0.00112214	0.00174104
AP000845.1	0.0537983	0.115113	1.09742	4.80634e-08	1.33499e-07
LINC02398	0.0542814	0.826647	3.92874	9.06135e-09	2.76722e-08
GRM5-AS1	0.00308814	0.0157429	2.34989	5.12085e-07	1.24998e-06
AL096706.1	0.0161237	0.0047859	-1.75232	1.69136e-19	2.0607e-18
LINC02299	0.0840102	0.0136844	-2.61803	2.57525e-17	2.35117e-16
AC061975.7	0.037222	0.12514	1.74931	6.05373e-07	1.46297e-06
AL049830.3	0.00791356	0.0584388	2.88453	1.38126e-08	4.12677e-08
AC008083.2	0.0354186	0.237128	2.74308	1.7743e-12	8.74705e-12
AC010976.2	2.43076	0.326052	-2.89823	1.44368e-30	1.10316e-28
AC019118.1	0.0277051	0.0953801	1.78354	0.000153258	0.000268948
LINC02474	0.0685254	1.98337	4.85517	1.99419e-13	1.0961e-12
AC107021.1	0.0849051	0.388172	2.19277	0.0354854	0.0439737
AL121821.2	0.171539	0.0751182	-1.1913	7.18915e-21	1.04206e-19
AC090945.1	0.0129695	0.165192	3.67095	8.71343e-16	6.48892e-15
LINC01913	0.014539	0.117603	3.01592	5.98655e-05	0.000110664
BX664727.3	0.0136966	0.00410928	-1.73686	5.65807e-12	2.60657e-11
SATB1-AS1	0.0315339	0.0789176	1.32344	1.05404e-06	2.46505e-06
AL021918.4	0.0265271	0.100361	1.91966	9.91174e-07	2.3273e-06
CXXC5-AS1	0.0274508	0.0554807	1.01514	0.0294957	0.0370409
FP565171.1	0.00445085	0.0748711	4.07226	1.68846e-08	4.97897e-08
AC011465.1	0.163183	0.482619	1.56439	0.000534779	0.000867844
AC079160.1	0.00110678	0.12536	6.82357	2.64287e-12	1.27518e-11
AP003119.1	0.0586102	0.629137	3.42415	0.000134854	0.000238419
AC009133.1	0.53769	1.10956	1.04514	0.00336001	0.00489755
STPG3-AS1	0.0717915	0.333098	2.21406	4.84666e-11	1.98117e-10
AC007497.1	0.127046	0.368382	1.53586	4.3305e-09	1.37504e-08
ELF3-AS1	0.738273	1.85418	1.32855	1.76791e-18	1.9239e-17
AL161740.1	0.297742	0.0271245	-3.4564	1.85242e-25	4.78769e-24
LINC01559	0.00886441	0.792075	6.48147	6.42511e-13	3.31634e-12
AL049646.1	0.0189153	0.0696852	1.8813	0.000177691	0.000309276
AC073195.1	0.129246	0.308412	1.25474	1.77243e-12	8.74398e-12
ZNF436-AS1	0.249783	0.565726	1.17943	8.11596e-13	4.14645e-12
ITGA6-AS1	0.158869	0.435331	1.45427	6.23241e-13	3.2216e-12
STEAP3-AS1	0.0537966	0.135751	1.33538	4.32179e-05	8.14537e-05
AC009743.1	0.0119339	0.170032	3.83267	2.68962e-06	5.9217e-06
AL035603.1	0.0089322	0.0197777	1.14679	0.00285187	0.00420131
AL590666.3	0.00207627	0.02078	3.32313	5.71719e-13	2.97057e-12
C2orf27A	0.176353	0.421172	1.25595	4.67381e-11	1.91697e-10
AC067817.2	1.6076	0.56098	-1.51889	9.75703e-20	1.22486e-18
LINC01837	0.0260271	0.00394861	-2.7206	1.07673e-35	4.45261e-33
EWSAT1	0.0298492	0.0795519	1.41421	0.0108632	0.0146608
LINC02223	0.00146271	0.0276976	4.24304	3.9768e-11	1.64452e-10
LINC01344	0.0078322	0.0314627	2.00615	0.000470094	0.000768907
FIGNL2-DT	0.128325	0.431734	1.75033	0.000698127	0.00111491
AL023803.1	0.0861864	0.285011	1.72549	2.51398e-06	5.55414e-06
GDNF-AS1	0.00373559	0.0206807	2.46888	3.1507e-07	7.89642e-07
AC022400.2	0.0387508	0.151562	1.96761	0.00106618	0.00166081
AC108053.1	0.746968	0.170069	-2.13493	1.13118e-29	6.68252e-28
AL161756.1	0.0264542	0.0771286	1.54377	4.33235e-13	2.2986e-12
CU639417.5	0.00199153	0.0282501	3.82631	2.28579e-12	1.10898e-11
AL161662.1	0.0200339	0.0638	1.67111	0.0124073	0.0165951
AC116667.2	0.0366966	0.0742989	1.01769	0.0178838	0.0233166
AC027796.5	0.0731746	0.208733	1.51224	1.60995e-05	3.20894e-05
SNHG1	3.26435	9.98347	1.61275	6.03661e-27	2.02674e-25
AC026495.1	0.0218915	0.064572	1.56054	0.00166717	0.00252645
AC233280.1	0.0201	0.115333	2.52054	3.4763e-19	4.09674e-18
AC005618.1	0.167314	0.415946	1.31384	1.07335e-06	2.5077e-06
AC104260.3	0.0392915	0.0174028	-1.1749	1.26134e-10	4.91259e-10
AC073115.1	0.0427695	0.137857	1.68851	0.000163263	0.000285578
AC010931.1	0.0791305	0.159262	1.0091	5.40889e-05	0.000100621
AC015914.1	0.7217	0.310855	-1.21516	1.82588e-18	1.98392e-17
AL670729.2	0.0361102	0.093446	1.37173	2.38152e-05	4.65317e-05
LINC00519	0.0685407	0.383814	2.48537	5.27593e-17	4.60742e-16
AC011933.3	0.100615	0.260183	1.37068	0.00195376	0.00293608
AC025174.1	0.220268	0.0721631	-1.60993	6.47785e-09	2.01412e-08
AC015849.4	0.112883	0.266899	1.24146	0.031963	0.039897
C10orf55	0.0999017	0.211351	1.08106	0.00200231	0.0030053
AC007991.2	0.951275	2.68623	1.49765	0.0357297	0.0442296
AL135926.1	0.0323203	0.0156204	-1.04901	5.28408e-05	9.8455e-05
AL121772.1	0.137585	0.578947	2.07311	3.85024e-14	2.31541e-13
AL031717.1	0.245893	0.753547	1.61567	1.78341e-11	7.69635e-11
LINC02054	0.00326102	0.00913618	1.48627	0.0177479	0.0231479
AC022973.5	0.211349	0.49155	1.21771	8.97332e-08	2.41973e-07
LINC01513	1.19784	0.33484	-1.8389	1.03857e-14	6.72915e-14
LINC00578	0.691849	2.12637	1.61986	1.27173e-07	3.36861e-07
AC021546.1	0.0628492	0.0259423	-1.27659	8.01476e-09	2.4615e-08
AC104237.2	0.903427	0.0872193	-3.37269	3.16846e-38	2.78429e-35
LINC01366	0.165732	0.0671842	-1.30266	3.60627e-22	5.95119e-21
AC068305.2	0.0950373	0.833888	3.13329	1.59301e-12	7.90321e-12
AC010186.1	0.0114847	0.0564288	2.29671	7.04416e-06	1.47163e-05
AC007881.3	0.0836407	0.225628	1.43167	5.37583e-08	1.48671e-07
AC012178.1	0.0335542	0.00886623	-1.9201	3.35718e-11	1.39899e-10
AP001347.1	0.0771407	0.166519	1.11013	1.43844e-07	3.79162e-07
AC026412.3	0.225322	0.682203	1.59821	2.86538e-12	1.3748e-11
AL365256.1	0	0.0503881	Inf	1.14301e-12	5.74778e-12
AL355974.2	0.0957797	0.0357764	-1.42071	1.45835e-08	4.34415e-08
AC092535.4	0.0745254	0.442405	2.56956	0.00402403	0.00578625
TRPM2-AS	0.0549525	0.647433	3.55847	2.36224e-07	6.03217e-07
AP002957.1	0.0111644	0.236971	4.40773	8.6779e-19	9.69883e-18
TP73-AS3	0.0672492	0.175727	1.38574	8.02228e-05	0.000146067
AC124854.1	0.184842	0.0827768	-1.159	1.65835e-16	1.35246e-15
MIR378D2HG	0.0169153	0.0662417	1.96942	1.9239e-07	4.97061e-07
AL009178.3	0.011322	0.0462417	2.03006	2.35638e-05	4.6066e-05
FGF12-AS2	0.0160576	0.11582	2.85055	3.64647e-05	6.93766e-05
AC023202.1	0.0124203	0.0428065	1.78513	6.96254e-07	1.6711e-06
AC027514.2	0.176239	0.417316	1.24361	0.00389097	0.00560867
AL157369.1	0.0307169	0.0999891	1.70274	0.00176796	0.00267228
AC025166.1	0.0562017	0.401764	2.83766	6.29093e-14	3.67624e-13
BX005040.1	0.226873	0.0485321	-2.22487	1.61065e-13	8.94379e-13
LINC01968	0.00252542	0.0174395	2.78776	6.75621e-16	5.14028e-15
AL390778.2	0.47332	0.201516	-1.23193	7.15086e-12	3.24955e-11
AL121935.2	0.0360254	0.106242	1.56027	8.23359e-05	0.000149412
LINC00216	0.159261	0.542204	1.76744	0.00711386	0.00983876
AC131159.1	0.154144	0.313126	1.02246	0.0024307	0.00361647
LINC00665	0.45839	2.32889	2.345	3.93347e-14	2.35941e-13
AC134312.1	0.113231	0.0207996	-2.44463	2.22295e-23	4.23506e-22
AC004832.1	1.29335	0.295948	-2.12769	1.50489e-16	1.23591e-15
C3orf35	0.0970203	0.19802	1.02929	0.00515155	0.00730001
AC093390.1	0.0446322	0.0111709	-1.99834	7.61175e-18	7.40119e-17
AC024884.2	0.0319458	0.0882351	1.46573	6.23282e-07	1.50212e-06
NCF4-AS1	0.0236475	0.0584111	1.30456	0.00835656	0.0114583
MED4-AS1	0.442044	0.0989249	-2.15979	2.28569e-23	4.34281e-22
AC092058.1	0.160641	0.0447315	-1.84447	1.41248e-07	3.72738e-07
AL135838.1	0.018222	0.100259	2.45997	0.00209496	0.00313619
LINC01168	0.0347492	0.00770575	-2.17297	2.8476e-13	1.53989e-12
CSTF3-DT	0.00983051	0.0277104	1.49509	6.14503e-08	1.69033e-07
AC239584.1	0.0140966	0.266599	4.24125	1.26494e-06	2.92806e-06
AP002812.3	0.152478	0.306776	1.00859	0.014206	0.0188112
AC091488.1	0.107115	0.291744	1.44554	5.09132e-09	1.60143e-08
AC097634.1	0.128251	0.32916	1.35982	0.000421222	0.000694137
AL033397.2	0.0382424	0.651119	4.08968	2.4722e-17	2.26592e-16
AC005682.2	0.00770169	0.0178147	1.20982	0.00645413	0.00897932
AC073314.1	0.0265068	0.060098	1.18095	9.96635e-07	2.33779e-06
AL121899.1	0.407592	0.165617	-1.29928	0.000275819	0.000465996
AC084048.1	0.0308678	0.0979527	1.66598	6.3431e-07	1.52608e-06
AC105384.1	0.47152	0.118837	-1.98834	1.53949e-23	3.00629e-22
SLC5A4-AS1	0.0360576	0.0989803	1.45684	0.000246788	0.000419874
AL512356.4	0.0244119	0.0729015	1.57837	1.78668e-06	4.05565e-06
PTCSC2	0.012378	0.0704178	2.50817	6.75767e-09	2.09556e-08
AL133390.1	0.0298966	0.1043	1.80268	2.03311e-10	7.71333e-10
AC034110.1	0.0396102	0.0147154	-1.42854	1.30123e-06	3.00909e-06
AC125611.4	0.158014	0.0540041	-1.54891	5.16266e-09	1.62169e-08
AC010320.4	0.0229	0.110431	2.26973	0.0219486	0.0281618
AC108463.3	0.0607068	0.201181	1.72857	3.52934e-05	6.7294e-05
PACRG-AS1	0.0424814	0.0108254	-1.97241	2.23007e-21	3.40813e-20
AC126773.4	0.0956305	0.275142	1.52463	1.56356e-12	7.76805e-12
AC090578.3	0.00562542	0.0770692	3.77612	1.20721e-07	3.20857e-07
LINC02182	0.00834237	0.0498727	2.57972	1.53479e-06	3.51451e-06
MIR3142HG	0.348302	0.939439	1.43146	3.60697e-06	7.80455e-06
LINC00656	0.463741	0.0427779	-3.43838	2.37252e-33	4.38915e-31
DLG3-AS1	0.106558	0.318217	1.57838	3.82577e-12	1.80262e-11
Z95118.2	0.254519	0.124006	-1.03736	1.22411e-18	1.3552e-17
AC025442.2	0.077	0.184381	1.25976	0.00150128	0.00228888
AC016245.2	0.00791186	0.0552981	2.80514	2.60779e-05	5.07129e-05
AC107884.2	0.17268	0.35089	1.02292	0.00225046	0.00336183
AL138789.1	0.00128475	0.10853	6.40047	5.31755e-15	3.59446e-14
TAF1A-AS1	0.414814	0.867984	1.0652	1.56611e-13	8.72408e-13
BX890604.1	0.209092	0.426221	1.02747	4.40056e-15	3.02404e-14
RNASEH2B-AS1	0.0480644	0.106906	1.1533	0.000139989	0.000246957
AL158817.1	0.0320763	0.0110729	-1.53447	5.43307e-08	1.50195e-07
MHENCR	2.70893	5.75627	1.08741	4.34198e-09	1.37807e-08
AC022034.3	0.0130966	0.118552	3.17826	0.0391858	0.0482107
AC006427.2	0.0134983	0.0657824	2.28492	0.00134337	0.00206334
LINC00987	0.766707	0.247083	-1.63368	8.04818e-29	3.98441e-27
AC010343.3	0.0134169	0.0901924	2.74895	0.000978019	0.00153094
AL139130.1	0.0029339	0.0129399	2.14093	5.58359e-06	1.18267e-05
LINC02694	0.024	0.056379	1.23212	0.00213454	0.00319341
AC012485.3	0.0298441	0.0846332	1.50378	6.40716e-05	0.000118035
LINC01123	0.307095	0.749578	1.28739	5.51213e-09	1.72915e-08
LINC02213	0.0396729	0.0121336	-1.70915	2.02567e-12	9.92366e-12
AL136040.2	0.00471864	0.0193304	2.03443	0.0133516	0.0177735
LINC01616	0.121047	0.0130449	-3.21402	1.45526e-28	6.82033e-27
LINC01714	0.133102	0.350962	1.39879	0.00603555	0.00845218
HLX-AS1	0.27889	0.0634249	-2.13657	2.38381e-21	3.62731e-20
LINC01561	0.00981525	0.103375	3.39672	2.6366e-13	1.4313e-12
LINC02036	0.108375	0.391814	1.85414	4.58678e-07	1.12666e-06
AC034102.8	0.12449	0.342948	1.46196	1.50245e-06	3.44495e-06
LINC01355	0.421544	1.27841	1.60059	2.46135e-14	1.52317e-13
PPP1R14B-AS1	0.0350576	0.237706	2.76138	2.42798e-25	5.99634e-24
AC007342.5	0.371476	1.18461	1.67307	8.00079e-15	5.28127e-14
AC120193.1	0.0240407	0.146364	2.60601	3.68911e-08	1.03904e-07
AC026904.2	0.0747475	0.0272022	-1.4583	3.21379e-14	1.9561e-13
AC128707.1	0.0226508	0.00382115	-2.56749	6.77635e-14	3.95334e-13
AC011825.2	0.198392	0.560389	1.49808	2.3715e-05	4.63488e-05
Z98745.2	0.912539	0.321408	-1.50548	1.49956e-22	2.57749e-21
AL138889.3	0.00642542	0.0177735	1.46786	0.00359796	0.00521304
AC104472.1	0.0261932	0.13825	2.40002	1.56174e-10	6.00931e-10
AC007785.3	0.0339797	0.0743917	1.13047	0.000139825	0.00024673
AC004264.1	0.188663	0.754792	2.00027	4.52022e-10	1.63715e-09
AC092546.1	0.0174559	0.0498319	1.51335	0.00032286	0.000541438
AL138921.1	0.108915	0.234691	1.10756	6.15422e-08	1.69199e-07
AC092849.2	0.0252593	0.06962	1.46269	4.48724e-05	8.43006e-05
AL137785.1	0.0214576	0.247489	3.5278	1.92842e-08	5.62988e-08
AL109811.1	0.0386525	0.0789293	1.03	7.08572e-07	1.69951e-06
AC135012.2	0.0533085	0.017685	-1.59184	2.11919e-07	5.44117e-07
AP000428.2	0.0765492	0.0171668	-2.15677	3.06326e-26	9.01033e-25
AC100858.2	0.0966847	0.229069	1.24442	0.0152018	0.0200203
LINC00682	0.0015661	0.0882267	5.81597	2.39687e-08	6.92846e-08
LINC02156	0.0139881	0.237103	4.08324	2.48511e-26	7.46595e-25
PKNOX2-AS1	0.0627153	0.0158308	-1.98608	5.18425e-10	1.85567e-09
LNCDAT	0.00455424	0.262568	5.84934	2.32646e-11	9.89414e-11
AC098484.4	0.314125	0.639282	1.02511	5.49195e-10	1.96081e-09
AL391832.2	0.0881271	0.184961	1.06956	1.4904e-08	4.43399e-08
AL442636.1	0.00612373	0.0617735	3.33451	0.00588296	0.00825163
AC092919.1	0.0265915	0.0637968	1.26252	0.023684	0.0301902
AC078820.2	0.0372661	0.0798395	1.09924	0.000822347	0.00130029
DSCR9	0.0262915	0.0555727	1.07978	7.62095e-06	1.58132e-05
AL671710.1	0.00432712	0.0113712	1.39391	0.000592556	0.000956526
AC073316.2	0.0457492	0.75514	4.04493	2.32011e-10	8.73145e-10
LINC02373	0.0407102	0.0859798	1.07861	0.00971607	0.0132244
AC003965.2	0.262751	1.19406	2.18411	3.91676e-13	2.08755e-12
AC117382.2	0.00698475	0.0228293	1.70861	2.79043e-06	6.13022e-06
AL391056.1	0.0515797	1.2148	4.55777	4.60132e-28	1.93696e-26
LINC02709	0.0779153	0.343726	2.14128	1.24096e-25	3.29207e-24
AC090125.1	0.00593898	0.174014	4.87285	8.30703e-10	2.89388e-09
SLX1A-SULT1A3	0.00360508	0.0109881	1.60784	5.57358e-07	1.35438e-06
ADAMTS9-AS2	0.506053	0.204733	-1.30554	2.66042e-26	7.85831e-25
AL355499.2	0.186802	0.0144297	-3.6944	1.641e-45	1.15362e-41
AC023034.1	0.0235814	0.114527	2.27997	0.0266509	0.0337092
AL158068.2	0.0261085	0.0629939	1.27069	0.0134502	0.0178878
AL096828.3	0.281585	1.1855	2.07385	6.85388e-24	1.39256e-22
AC063960.1	0.119185	0.470818	1.98197	8.16386e-08	2.21249e-07
AC137894.1	0.199239	0.578364	1.53748	3.05812e-05	5.88681e-05
AC024267.5	0.0580695	0.27073	2.221	3.28818e-05	6.30032e-05
LINC02864	0.0102678	1.0804	6.7173	3.54596e-15	2.45243e-14
AC020550.2	0.00969831	0.063005	2.69966	1.83818e-06	4.1587e-06
AC025271.4	0.623373	0.15196	-2.03641	1.05727e-27	4.27163e-26
AC010148.1	0.0534136	0.147745	1.46784	4.08079e-07	1.00801e-06
AC092143.3	0.178134	0.529979	1.57297	8.97939e-14	5.15307e-13
AC130888.1	0.0421	0.0873026	1.0522	0.00031336	0.000526133
AC026202.2	0.332361	0.682773	1.03866	5.52105e-05	0.000102571
AL353611.1	0.0435288	0.00732356	-2.57135	9.82172e-20	1.23078e-18
AC004584.1	0.0600017	0.21987	1.87358	2.87282e-14	1.75923e-13
TESC-AS1	0.0176492	0.0992193	2.49102	0.00635698	0.00886012
AC116914.1	0.0625712	0.128674	1.04015	0.0173475	0.0226636
ZKSCAN2-DT	0.308173	0.947867	1.62094	8.3527e-16	6.26676e-15
AC090589.2	0.0439966	0.205853	2.22615	0.00228054	0.00340387
CLEC12A-AS1	0.00762542	0.0275349	1.85237	0.000729475	0.00116286
AC010643.1	0.167398	0.534135	1.67392	0.000292271	0.000492725
AC244502.3	0.0192186	0.0386991	1.00979	0.00593478	0.008321
AL035461.2	0.365939	0.771174	1.07545	3.30319e-08	9.38999e-08
AC027644.3	0.0605644	0.145658	1.26604	0.000171805	0.000299625
AC079336.1	0.0332797	0.0793336	1.25329	0.0356118	0.0441069
AC004825.3	0.0103136	0.120851	3.55062	8.12683e-05	0.000147665
AC103764.1	0.00746271	0.0202345	1.43905	0.00282439	0.00416345
TCEAL3-AS1	0.0375847	0.270629	2.8481	0.000204607	0.000352892
AC022929.2	0.00284576	0.0324911	3.51316	2.38414e-06	5.28722e-06
AC003092.1	0.0131237	0.589459	5.48914	1.36321e-06	3.14725e-06
AC003681.1	0.0663102	0.170627	1.36354	0.000242101	0.000412399
AC099795.1	0.00616441	0.068108	3.46579	5.32601e-11	2.16848e-10
AC100802.1	0.0257373	0.00805436	-1.67602	3.59181e-17	3.21252e-16
AC092354.1	0.368114	0.174016	-1.08093	8.5188e-12	3.83892e-11
AC010501.2	0.0134322	0.0341065	1.34435	5.65282e-05	0.000104881
LINC02320	0.125705	0.464411	1.88536	1.46038e-09	4.95964e-09
AC022509.1	0.297044	0.102901	-1.52942	1.30947e-10	5.08876e-10
AC090371.1	0.366664	0.16816	-1.12463	1.16725e-05	2.36818e-05
LINC01980	0.00313559	0.22238	6.14815	1.16256e-06	2.70183e-06
AC008966.3	0.0500746	0.266702	2.41308	7.36746e-06	1.53234e-05
LINC02122	0.0200814	0.668927	5.05792	4.47471e-12	2.08741e-11
LINC02323	0.0613712	0.472109	2.94349	1.86645e-13	1.02911e-12
AC027117.2	0.385369	1.47658	1.93794	0.000347655	0.000580251
AC093307.1	0.00471695	0.0141781	1.58774	0.000726801	0.00115886
LINC01409	0.0563797	0.192948	1.77497	1.02107e-14	6.62799e-14
LINC01983	0.0697864	0.978044	3.80888	1.20826e-14	7.79275e-14
AL596087.2	0.0133644	0.0831343	2.63705	6.8872e-12	3.13988e-11
AC107398.4	0.0614966	0.0193972	-1.66466	0.000739985	0.00117854
LINC02621	0.0545847	0.0259729	-1.07149	1.0982e-06	2.56405e-06
AC004461.2	0.144664	0.299603	1.05034	0.0271806	0.0343175
AC133681.1	0.00198136	0.0729724	5.20279	3.10062e-15	2.15815e-14
AC008760.2	0.689607	2.03234	1.5593	0.0378275	0.0466539
AC007848.1	0.018361	0.264801	3.85019	6.63553e-05	0.000122083
AC004263.1	0.1007	0.202822	1.01015	0.000837599	0.00132262
AC010531.5	0.134471	0.274584	1.02995	0.000190125	0.000328964
AC109454.3	0.0141271	0.198401	3.81188	8.5557e-06	1.76486e-05
Z94160.1	0.00641525	0.0368588	2.52243	1.40818e-05	2.826e-05
FKBP14-AS1	0.0829576	0.25538	1.6222	9.794e-18	9.43175e-17
LINC00160	0.0293661	0.421327	3.84272	3.86224e-18	3.96373e-17
CACNA1G-AS1	0.0305237	0.0789592	1.37118	5.49158e-05	0.000102051
AL117379.1	0.443647	1.44526	1.70384	9.0784e-18	8.7787e-17
LINC01798	0.0730661	0.0359811	-1.02196	9.07209e-17	7.63794e-16
LINC01433	0.0374746	0.154767	2.04611	0.0184109	0.0239816
LINC00589	0.0528136	0.237235	2.16734	3.17877e-07	7.96108e-07
AL356234.2	0.0110746	0.166573	3.91083	5.55907e-10	1.98377e-09
AC243829.4	0.648236	0.29248	-1.14818	3.16309e-07	7.92464e-07
AC009630.2	0.0043661	0.0326221	2.90143	6.84594e-10	2.4148e-09
LINC01569	0.333003	0.950163	1.51264	3.18273e-21	4.79113e-20
AC092436.3	0.0689508	0.398737	2.5318	3.13452e-06	6.84126e-06
AL160291.1	0.0121254	0.036938	1.60707	4.78863e-06	1.02509e-05
AC113414.1	0.00336271	0.00778794	1.21162	0.000195643	0.000338179
AL355601.1	1.02811	0.471219	-1.12553	0.000269529	0.000456027
SOCAR	0.0728085	0.154502	1.08545	1.94254e-06	4.37694e-06
AC242426.2	0.0287661	0.0632703	1.13716	0.0251802	0.031964
LINC00702	0.595159	0.144505	-2.04215	5.96877e-29	3.04062e-27
LINC00163	0.523647	0.0514124	-3.34841	7.2679e-34	1.59667e-31
AC120114.1	0.174158	0.549361	1.65736	1.15377e-21	1.80645e-20
LINC02257	0.653127	3.13156	2.26145	3.5931e-06	7.77694e-06
CYTOR	0.252029	0.663269	1.39601	4.30013e-22	7.0139e-21
AL031667.3	0.199675	0.584751	1.55017	4.92652e-10	1.76972e-09
AC122710.2	0.0338254	0.215275	2.67	2.15878e-12	1.05391e-11
AC090946.1	0.1087	0.33355	1.61755	4.24574e-11	1.75264e-10
ARAP1-AS2	0.146508	0.341205	1.21966	0.0203584	0.0262894
WASHC5-AS1	0.111169	0.335437	1.59328	1.17446e-06	2.72761e-06
AC092155.1	0.0141017	0.00626382	-1.17075	2.50952e-17	2.29414e-16
PABPC4-AS1	0.131975	0.364905	1.46726	7.03939e-06	1.47107e-05
AL139246.1	0.0466576	0.150563	1.69018	0.000608783	0.000981819
AP000873.3	0.0192119	0.049846	1.37548	0.00103263	0.00161283
LNC-LBCS	0.238041	0.112	-1.08771	7.26406e-16	5.50284e-15
AL354863.1	0.0120169	0.004882	-1.29953	9.11889e-24	1.8109e-22
LINC01169	0.736878	0.174558	-2.07772	5.30543e-23	9.61267e-22
AL078644.1	0.250683	0.581341	1.21352	7.6431e-17	6.56056e-16
AC090559.1	5.47165	1.97132	-1.47281	7.90656e-29	3.94207e-27
AC108749.1	0.060578	0.0238725	-1.34344	4.61271e-21	6.81247e-20
LINC00622	0.734202	0.326763	-1.16793	3.17471e-19	3.75744e-18
RASGRF2-AS1	0.0299746	0.0601091	1.00384	0.00188516	0.00283738
LINC01583	0.0075322	0.0400271	2.40983	2.14543e-09	7.11433e-09
AC010789.1	0.0134881	1.78136	7.04514	3.75741e-12	1.77517e-11
AC007255.1	0.122483	0.368625	1.58957	0.00135358	0.00207857
AC069120.1	0.00799492	0.12978	4.02084	5.91061e-06	1.2478e-05
AC024901.1	0.0456153	0.42466	3.21872	2.39893e-06	5.31666e-06
AC007279.1	0.0160712	0.039218	1.28704	7.06399e-06	1.47534e-05
AC068722.1	0.0021322	0.0312651	3.87414	4.04815e-09	1.28947e-08
AL353572.4	0.299297	1.2133	2.01929	1.63064e-08	4.8206e-08
AL360169.3	0.0064	0.100293	3.97001	0.000118193	0.000210566
AC087623.3	0.0676102	0.0309889	-1.12549	1.82127e-10	6.95845e-10
AC114296.1	0.00435424	0.0662646	3.92775	1.74425e-11	7.54124e-11
AC024560.3	0.292485	0.602502	1.04261	2.65082e-06	5.8436e-06
ZNF793-AS1	0.39218	1.04409	1.41266	2.56201e-08	7.37548e-08
AL031710.2	0.0518119	0.289459	2.48201	2.2954e-15	1.63327e-14
AC120036.4	0.102712	0.523733	2.35023	8.96936e-16	6.65133e-15
LINC01970	0.0347085	0.152019	2.13089	8.6508e-16	6.44911e-15
AC008105.3	0.606008	1.51535	1.32224	2.10996e-08	6.1395e-08
LINC00989	0.0530051	0.0234833	-1.1745	8.52103e-14	4.9141e-13
AL022322.1	0.291651	1.20825	2.05061	1.95945e-14	1.231e-13
LGR4-AS1	0.0240797	0.0982913	2.02925	2.98716e-11	1.25297e-10
LINC02555	3.66313	1.21829	-1.58822	7.0808e-25	1.64284e-23
AP005136.3	0.221834	0.450005	1.02046	4.99488e-07	1.22098e-06
AL360093.1	0.0365864	0.132389	1.8554	0.00673437	0.00934721
AL596223.2	0.0492831	0.133755	1.44042	0.000353977	0.000589403
AC127024.5	0.446944	1.0026	1.16557	6.36363e-11	2.56516e-10
AL356608.1	0.0898203	0.0419607	-1.098	1.29298e-07	3.4223e-07
BX284668.6	0.0394508	0.180693	2.19541	1.42956e-08	4.26201e-08
AL391152.1	0.0381153	0.195807	2.36099	0.00188334	0.0028357
AC093772.1	0.157585	0.0671952	-1.2297	6.03299e-18	5.94005e-17
GS1-594A7.3	0.0388203	0.324867	3.06497	6.05031e-09	1.88452e-08
LINC01732	0.220131	0.0903223	-1.28521	0.000192442	0.000332726
AC092720.1	0.00328475	0.0104076	1.66378	0.0319814	0.0399128
AC006148.1	0.000532203	0.011759	4.46564	7.70775e-05	0.000140632
AC092834.1	0.627063	0.0863659	-2.86008	7.67639e-16	5.79646e-15
LINC01615	0.0493525	0.2651	2.42534	4.61049e-18	4.61049e-17
AC010999.2	0.0323458	0.08242	1.34942	0.00232402	0.00346581
AC138470.2	0.00870678	0.0569788	2.71022	9.15039e-11	3.61389e-10
LINC02660	0.0671508	0.0134564	-2.31911	3.82209e-20	5.04115e-19
ITGB5-AS1	0.0276627	0.182356	2.72074	0.000665898	0.00106732
AC007750.1	0.0216068	0.0988323	2.1935	2.69672e-15	1.89013e-14
Z99943.1	0.0528424	0.287808	2.44534	6.63566e-08	1.81866e-07
AF131215.7	0.839275	0.195677	-2.10067	6.53108e-29	3.27953e-27
AC108925.1	0.0135678	0.0490583	1.85431	0.0309916	0.0387671
AC018628.2	0.024639	0.376348	3.93305	0.0340029	0.0422631
AC112254.1	0.0608949	0.306337	2.33072	3.02412e-10	1.12188e-09
C1orf147	0.0474508	0.192257	2.01853	1.00404e-16	8.40284e-16
AC096642.2	0.0748441	0.166815	1.15629	0.000591395	0.000954871
AC124248.2	0.0178729	0.065957	1.88375	4.22817e-12	1.97765e-11
AC020928.1	0.0252814	0.183427	2.85906	4.0769e-07	1.0074e-06
LINC01705	0.0451898	0.543343	3.58779	6.76102e-20	8.59493e-19
LINC01031	0.263622	0.0863584	-1.61006	1.39812e-25	3.6812e-24
AC084864.2	0.0105932	0.0554571	2.38823	7.69685e-08	2.09238e-07
AC067945.3	0.00788983	0.0513803	2.70315	0.0327494	0.0408134
AC123023.1	0.542544	0.132313	-2.03578	1.82146e-14	1.14873e-13
AL359853.1	0.023361	0.193225	3.04811	2.5618e-07	6.51809e-07
AC002069.2	0.00261864	0.0110215	2.07343	0.000742882	0.00118237
AC108477.1	0.25922	0.0613299	-2.07952	1.89937e-21	2.93462e-20
AC006557.1	0.0425237	0.0940931	1.14582	0.000133146	0.000235595
AL353697.1	0.0254814	0.106523	2.06365	0.00187954	0.00283058
LINC02313	0.0222288	0.585366	4.71884	1.62609e-13	9.02244e-13
AC132192.1	0.0833627	0.390738	2.22873	1.40453e-13	7.88014e-13
AC023794.2	0.00774068	0.0602651	2.96079	4.25732e-09	1.35364e-08
AL355353.1	1.22016	3.30843	1.43908	8.62778e-16	6.43878e-15
LY6E-DT	0.203841	0.432785	1.08621	0.011383	0.0153153
TRMT2B-AS1	0.0620203	0.135377	1.12617	0.008121	0.0111505
LINC02280	0.00874746	0.038331	2.13158	4.56507e-13	2.41478e-12
AC099811.1	0.0280831	0.239094	3.08981	0.000974607	0.00152628
AC024132.3	0.120327	0.00789536	-3.92981	6.64149e-28	2.73039e-26
AC018445.6	0.051578	0.0229518	-1.16815	0.00038995	0.000645631
LINC00511	0.119254	1.11036	3.21891	1.26084e-30	1.00874e-28
ADCY6-DT	0.269188	0.741146	1.46114	1.11706e-05	2.2716e-05
AC020931.1	0.0334305	0.0677187	1.01839	0.00643495	0.00895618
AL589765.4	0.840825	2.27067	1.43324	7.05776e-19	8.05456e-18
AC091946.2	0.0596102	0.206965	1.79576	0.00119715	0.00185292
AL359378.1	0.0460898	0.0103907	-2.14915	9.27556e-21	1.32805e-19
AC009065.2	0.137069	0.896429	2.70928	7.98532e-21	1.15271e-19
STK32A-AS1	0.169154	1.6041	3.24536	7.86538e-17	6.71855e-16
ZBTB20-AS1	0.0138305	0.209343	3.91994	0.00246037	0.00365829
SPATA3-AS1	0.00524068	0.0290471	2.47057	6.44402e-10	2.28449e-09
AL157931.2	0.033761	0.11829	1.8089	0.000618893	0.000996523
AL162724.1	0.135053	0.596689	2.14346	0.0298175	0.0374115
AL121832.2	1.0797	2.56673	1.2493	6.33992e-10	2.24985e-09
AC105046.1	0.167127	0.0360024	-2.21478	4.0869e-09	1.30122e-08
SYNPR-AS1	0.467154	1.90708	2.0294	6.58942e-11	2.65161e-10
AL731557.1	0.309576	0.0917902	-1.75388	4.58423e-21	6.78466e-20
AC012531.1	0.00768983	0.116017	3.91523	6.81724e-09	2.11217e-08
MIR4527HG	0.00927966	0.116226	3.64672	0.000140423	0.000247661
AL132799.1	0.054422	0.0048282	-3.49463	1.42621e-30	1.10316e-28
AL078587.2	0.0871407	0.276441	1.66555	7.27061e-11	2.90411e-10
LINC00111	0.0317102	0.0771764	1.28321	5.86457e-05	0.000108552
AC022028.2	0.00598983	0.0448069	2.90313	7.03891e-08	1.92318e-07
AC005041.3	0.237646	0.968609	2.0271	5.97134e-26	1.67245e-24
LINC01800	0.0145746	0.029477	1.01614	0.000284529	0.000480133
AC122134.1	0.00143729	0.133018	6.53213	3.15419e-11	1.31753e-10
MIR924HG	0.00811017	0.130529	4.0085	1.74808e-23	3.40182e-22
AC005355.1	0.0462492	0.124554	1.42927	0.0002276	0.00038949
AL049539.1	0.0299441	0.455404	3.92681	7.97443e-18	7.74312e-17
AC027228.2	0.0469203	0.708273	3.91602	6.05878e-27	2.02674e-25
FLJ42969	0.0189678	0.0845302	2.15592	2.76435e-06	6.07674e-06
AC090912.2	0.0524407	0.171715	1.71125	3.56339e-08	1.00726e-07
AC008434.1	0.0604153	0.196608	1.70234	1.83295e-10	6.99545e-10
AC005695.3	0.0929271	0.207632	1.15986	0.000237351	0.000404798
AC106045.1	0.0420288	1.42876	5.08725	1.03187e-09	3.55591e-09
AL109984.1	0.0994085	0.264554	1.41212	6.80604e-05	0.000125023
LINC01797	0.0639373	0.0259796	-1.29928	1.24895e-11	5.52209e-11
AC023024.1	0.017478	0.0427915	1.29179	5.69765e-09	1.78496e-08
AL928654.1	0.487502	1.10509	1.18068	2.49183e-14	1.53933e-13
PGM5P3-AS1	0.175654	0.0599039	-1.55202	7.41939e-23	1.32046e-21
C15orf54	0.0253644	0.16676	2.7169	7.50992e-06	1.56105e-05
AP002992.1	0.0311712	0.118804	1.9303	7.15621e-07	1.71466e-06
AC109361.1	0.0122339	0.0250907	1.03627	0.0104362	0.0141253
AC010776.2	0.48978	0.0357199	-3.77733	7.26915e-37	5.11021e-34
LINC02512	0.3986	0.135835	-1.55309	2.45122e-14	1.51824e-13
AL021978.1	0.353259	1.17101	1.72896	6.98088e-17	6.02894e-16
AC105219.3	0.109402	0.74514	2.76788	2.60121e-27	9.88461e-26
AC024361.2	0.104071	0.20987	1.01192	2.32298e-06	5.16184e-06
LINC01151	0.00318644	0.034023	3.41649	1.37373e-11	6.0396e-11
AL162595.2	0.00520847	0.0358237	2.78198	3.64163e-10	1.33406e-09
AL079338.1	0.0236831	0.30986	3.70969	1.02689e-07	2.74907e-07
CERNA3	0.0117983	0.0745312	2.65926	1.06135e-08	3.21192e-08
LINC00896	0.0439475	0.47564	3.43602	1.7132e-24	3.86198e-23
DPP4-DT	0.177805	0.900176	2.33991	8.98223e-07	2.11897e-06
AL137786.1	0.113315	0.0349781	-1.69582	2.61498e-09	8.57031e-09
HM13-IT1	0.643936	1.38014	1.09982	6.04398e-12	2.77889e-11
AC090739.1	0.425086	1.23845	1.54271	0.000149494	0.00026267
AC092306.1	0.440881	3.26982	2.89075	5.50532e-24	1.14166e-22
LINC00517	0.00482542	0.0300017	2.63632	0.0179837	0.0234425
AL139288.1	0.394924	1.15882	1.55301	1.77188e-09	5.95143e-09
LINC01625	0.054978	0.0163002	-1.75397	1.17562e-26	3.68954e-25
AC105001.1	0.262954	0.117353	-1.16395	2.30324e-25	5.76219e-24
AL359813.1	0.518892	0.259269	-1.00098	1.21064e-15	8.88389e-15
AC141930.1	0.0885288	0.596576	2.75249	3.48609e-10	1.28042e-09
AL049871.1	0.253368	0.0866909	-1.54728	1.8488e-17	1.71918e-16
LINC02544	0.0871288	1.07949	3.63106	3.29326e-21	4.93638e-20
AC073529.1	0.0435797	0.141313	1.69717	2.34482e-19	2.81779e-18
AC093585.1	0.0951627	0.301352	1.66298	0.00407348	0.00585376
AC012640.2	0.867153	2.42467	1.48343	1.0262e-16	8.56789e-16
LINC02195	0.37658	1.43605	1.93108	3.48468e-09	1.12528e-08
AL390037.1	0.0441678	0.0970579	1.13585	0.00080512	0.00127506
AC016773.1	0.0955017	0.335986	1.8148	4.73885e-17	4.15906e-16
FOXD2-AS1	0.646578	2.11039	1.70661	2.63535e-27	9.96048e-26
AC021269.3	0.0174881	0.040131	1.19834	8.16327e-05	0.00014825
AC016737.1	0.124902	0.521295	2.06131	3.95915e-18	4.03959e-17
AL354710.2	0.0284729	0.0675889	1.2472	0.0048282	0.00686672
AC018809.1	0.205695	0.566525	1.46163	4.58649e-10	1.65817e-09
AC093326.1	0.0325492	0.0162377	-1.00328	8.34889e-15	5.4853e-14
SOX21-AS1	0.120863	0.58686	2.27965	0.00518307	0.00734059
DDN-AS1	0.064178	0.20499	1.6754	4.36646e-18	4.41672e-17
AC084757.2	0.0366119	0.090234	1.30136	0.006568	0.00913233
SCAANT1	0.275234	0.637366	1.21146	1.24583e-05	2.51744e-05
AC083843.1	0.0244932	0.0530777	1.11572	0.00130507	0.00200802
AL096701.3	0.118378	0.24265	1.03548	0.000183782	0.000318851
AC018761.1	0.246864	0.0938347	-1.39553	1.57618e-05	3.1452e-05
AC006252.1	0.16219	0.379746	1.22735	1.03392e-14	6.7052e-14
AC100861.1	0.306598	0.978343	1.67399	7.52531e-31	6.37384e-29
LINC01132	0.176931	0.373266	1.07702	1.77676e-06	4.03705e-06
AC099342.1	0.00318983	0.022118	2.79367	1.36489e-06	3.14905e-06
MIR9-1HG	0.00881695	0.370304	5.39229	5.58538e-27	1.94382e-25
LINC01770	2.04262	4.32204	1.08129	5.38053e-07	1.31064e-06
LINC00607	0.531569	0.215994	-1.29927	2.10569e-26	6.38061e-25
AC010913.1	0.0269492	0.0586314	1.12143	3.0471e-06	6.66079e-06
AL365436.2	0.102892	0.363814	1.82208	8.2222e-11	3.2712e-10
UMODL1-AS1	0.836175	0.225664	-1.88963	2.52727e-08	7.28443e-08
AC009509.4	0.713936	0.305163	-1.22621	2.13085e-19	2.57387e-18
LEMD1-DT	0.00666441	0.0351022	2.39701	2.28921e-10	8.6198e-10
LINC02274	0.0321186	0.067682	1.07536	0.0350765	0.0434899
LINC02028	0.025739	0.0540115	1.06931	0.027377	0.0345593
AC097459.1	0.110536	0.0503547	-1.13431	9.2669e-16	6.85751e-15
AL022097.1	0.0344068	0.246073	2.83832	0.00148655	0.0022674
AL359504.1	0.101383	0.354615	1.80644	6.93764e-10	2.44469e-09
AL391335.1	0.0316203	0.0827226	1.38743	0.00506126	0.00718366
AC092803.3	0.0962424	0.267837	1.47661	1.23631e-12	6.19475e-12
MYCNOS	0.00278983	0.0464061	4.05607	1.60784e-08	4.75519e-08
AC051619.10	0.00599661	0.0287306	2.26037	3.76553e-08	1.05929e-07
AC017104.5	0.256219	0.0489399	-2.38829	4.41064e-27	1.58165e-25
AC006062.1	0.0141339	0.0302386	1.09723	0.000379488	0.000629198
AC053503.3	0.176247	0.06219	-1.50285	1.05951e-08	3.20775e-08
AC011625.1	0.126703	0.0425391	-1.57459	1.24136e-14	7.99152e-14
AC137932.3	0.264369	0.648717	1.29503	1.89348e-12	9.3085e-12
AC093904.3	0.00391864	0.0570267	3.86321	2.06796e-09	6.87365e-09
AP001453.1	0.0487271	0.103137	1.08177	1.01829e-06	2.38619e-06
LNCAROD	0.0209695	0.257601	3.61878	2.05056e-23	3.94943e-22
AL353801.1	0.0543153	0.218292	2.00683	0.000397697	0.000657889
AC093895.1	0.0349254	0.444069	3.66843	3.8246e-17	3.39911e-16
AC112484.5	0.0571915	0.160089	1.485	1.66433e-07	4.34307e-07
AL121956.7	2.78744	0.823306	-1.75944	7.97881e-09	2.45153e-08
AC090004.2	0.510714	0.198952	-1.3601	1.27256e-26	3.97605e-25
LINC01208	0.00162203	0.0571367	5.13854	4.53417e-23	8.32252e-22
AC093248.1	0.0353119	0.0997349	1.49795	0.0129034	0.0172062
SRD5A3-AS1	0.180285	0.568409	1.65665	2.11229e-11	9.03247e-11
AC067930.2	0.110603	0.251639	1.18596	2.51167e-05	4.8925e-05
AC012146.2	0.0695424	0.143618	1.04627	0.00196803	0.00295688
AC131097.1	0.0131915	0.0929382	2.81666	8.6943e-06	1.79293e-05
AC012409.3	0.266292	0.126634	-1.07234	8.6229e-16	6.43878e-15
AC106882.1	0.0251051	0.182874	2.8648	2.11966e-13	1.15872e-12
BARX1-DT	0.00287119	0.427115	7.21683	4.89987e-13	2.5783e-12
LMNTD2-AS1	0.306222	0.675969	1.14238	0.00115643	0.00179226
AL135841.1	0.382878	0.0813417	-2.23482	3.67633e-20	4.87634e-19
DYRK3-AS1	0.0988847	0.230529	1.22113	3.10294e-08	8.84578e-08
AL161645.1	0.0149085	0.0703045	2.23748	5.75556e-05	0.000106703
AC011365.1	0.136632	0.041774	-1.70962	2.71281e-19	3.23787e-18
AC104472.4	0.234875	0.50464	1.10336	1.78277e-10	6.81503e-10
AC090579.1	0.318569	0.651368	1.03186	2.45044e-05	4.77592e-05
AC073534.2	0.278014	0.690233	1.31193	0.00150198	0.00228944
AC128709.3	1.33391	0.0681317	-4.29119	8.30954e-39	8.34515e-36
AL512306.2	0.171561	0.35345	1.04278	0.00102944	0.00160821
AL136982.1	0.0188712	0.00683655	-1.46484	2.05646e-12	1.00675e-11
EIPR1-IT1	0.103498	0.331206	1.67812	6.49895e-08	1.78258e-07
AC002059.1	0.213932	0.475259	1.15156	5.63916e-05	0.000104683
AL590004.3	0.0562746	0.353925	2.65289	3.25085e-08	9.24867e-08
AC092844.1	0.00463559	0.0459831	3.31028	1.75221e-15	1.2608e-14
AP005271.1	0.017722	0.0948148	2.41957	4.33207e-07	1.06596e-06
AC104458.1	0.106298	0.0312985	-1.76395	9.11531e-15	5.9721e-14
AC107081.3	0.244242	0.499102	1.03102	5.54946e-07	1.34899e-06
PVT1	0.121683	0.994035	3.03017	3.48724e-32	4.05702e-30
AP000844.2	0.130383	0.508473	1.96342	0.018928	0.0246004
AC021851.1	0.17748	0.475573	1.42201	5.42391e-17	4.73078e-16
FAM242C	0.0179949	0.058118	1.6914	1.16827e-06	2.71412e-06
AC092755.1	0.170147	0.500961	1.55791	0.000427981	0.000704121
AC006994.1	0.147727	0.0499785	-1.56356	1.83641e-22	3.11835e-21
BX324167.2	0.0178542	0.0442293	1.30874	0.0240961	0.0306765
AL162718.1	0.0144966	0.00720686	-1.00827	8.93121e-07	2.11009e-06
AC011442.1	0.285792	0.665137	1.21869	1.76178e-05	3.49178e-05
AL365259.1	0.0501186	0.0200028	-1.32515	9.0689e-13	4.60986e-12
AP006248.5	0.0102136	0.0467312	2.1939	5.12042e-05	9.56847e-05
AL022098.1	0.999988	0.46767	-1.09642	9.94384e-23	1.7455e-21
AC105415.1	0.0230051	0.00940686	-1.29017	2.16366e-06	4.82568e-06
AC091182.2	0.0452186	0.200096	2.1457	0.0101011	0.0137113
SFTA1P	25.6915	7.58386	-1.76029	4.67446e-26	1.33583e-24
USP30-AS1	0.971925	0.466023	-1.06044	1.06606e-14	6.89458e-14
AC010754.1	0.560532	0.216857	-1.37005	1.89936e-18	2.05424e-17
C6orf99	0.291176	0.618425	1.08671	1.84726e-09	6.18686e-09
AC114684.1	0.142381	0.0666813	-1.09441	3.2962e-06	7.18299e-06
AL133215.2	0.106949	0.476166	2.15454	2.94917e-27	1.1028e-25
AL158825.2	0.200937	0.40296	1.00389	0.000901233	0.00141579
AC012462.1	0.00665593	0.0241583	1.8598	8.36157e-06	1.72583e-05
TMCO1-AS1	0.0955508	0.222032	1.21643	1.74175e-09	5.8586e-09
AC009102.2	0.0138203	0.0313894	1.18349	0.00325402	0.00475291
AC130650.2	0.238353	0.660898	1.47133	0.000412477	0.000680684
AL357079.1	0.219142	0.558785	1.35042	2.74084e-14	1.68134e-13
AL357093.2	1.63337	0.617628	-1.40304	5.87521e-11	2.37919e-10
AC008403.3	0.0168695	0.0619032	1.8756	1.24959e-13	7.05025e-13
AL160314.2	0.0392271	0.0869549	1.14842	4.70085e-08	1.30776e-07
MIAT	0.429903	1.5809	1.87867	5.67671e-07	1.37706e-06
AC024937.3	0.0345559	0.135965	1.97623	5.64395e-14	3.32303e-13
AC092171.3	0.463222	0.930845	1.00684	0.000471141	0.00077044
AC126696.3	0.00675932	0.0668208	3.30535	7.50741e-13	3.84393e-12
DDX39B-AS1	0.0402847	0.107386	1.41451	5.06377e-07	1.23648e-06
AC005845.1	0.116934	0.0565249	-1.04874	7.22677e-09	2.23021e-08
AC092667.1	0.0896271	0.0365898	-1.29249	2.88424e-21	4.36048e-20
AL136171.2	0.00357627	0.0750028	4.39042	1.21808e-05	2.46491e-05
AC015909.1	0.0144814	0.078505	2.43859	1.99914e-11	8.56426e-11
MED8-AS1	0.450641	1.03802	1.20378	8.64582e-12	3.89366e-11
KIF1C-AS1	0.286759	0.610823	1.09091	3.69709e-09	1.18678e-08
AL009179.1	0.276988	1.03394	1.90025	1.62236e-05	3.23093e-05
MIR181A1HG	0.012122	0.239711	4.30559	0.00577757	0.00811353
SCG5-AS1	0.00335763	0.045987	3.77571	6.00958e-09	1.87516e-08
HMGA2-AS1	0.0149831	0.202491	3.75646	4.13381e-18	4.19346e-17
AC090826.3	0.0277593	0.113866	2.03629	0.00298849	0.00439337
LINC01584	0.0202034	0.00829963	-1.28348	7.62208e-24	1.53095e-22
AP003393.1	0.0283593	0.0114254	-1.31158	2.96318e-07	7.46636e-07
ARNTL2-AS1	0.00711356	0.108752	3.93433	9.88576e-09	3.00592e-08
AP000251.1	0.0434085	0.503878	3.53702	9.65122e-16	7.1269e-15
AL512604.3	0.00941356	0.0325358	1.78922	3.75052e-05	7.12021e-05
AC023590.1	0.0591356	0.446867	2.91775	0.000403271	0.000666117
AC130651.1	0.0463797	0.22788	2.29671	4.74935e-07	1.16334e-06
AC025580.1	0.356429	6.40224	4.16689	3.10834e-25	7.56113e-24
SALRNA1	0.0336661	0.244737	2.86186	6.54847e-15	4.38436e-14
AC091588.3	0.700351	0.183513	-1.93219	2.90064e-22	4.83211e-21
AC144831.1	2.02708	0.628541	-1.68932	5.70812e-27	1.97675e-25
AL513220.1	0.054078	0.0158171	-1.77356	2.4219e-07	6.17553e-07
AC051619.7	0.104205	0.0484542	-1.10473	1.81107e-09	6.07433e-09
AL590226.1	3.12418	0.265771	-3.55522	1.03574e-33	2.02257e-31
ZNF346-IT1	0.236147	0.475584	1.01001	0.00304757	0.00447293
LINC01197	0.198444	0.0506137	-1.97113	2.23197e-31	2.14942e-29
AC020891.2	0.00555424	0.212158	5.25541	3.50403e-11	1.45673e-10
AC022613.1	0.481722	1.43515	1.57492	6.22685e-07	1.50119e-06
AC006449.5	0.141369	0.459603	1.70092	1.05127e-19	1.31268e-18
AC005618.4	0.0969627	0.194177	1.00187	9.67081e-05	0.000173832
AP001626.1	0.0171254	0.129099	2.91426	2.04946e-13	1.12385e-12
SNHG3	2.3319	7.2597	1.6384	6.47909e-22	1.03754e-20
AC015849.1	0.0519051	0.121974	1.23263	0.00152399	0.00231998
AC040174.1	0.00237119	0.0756623	4.99589	6.71351e-09	2.08371e-08
AC010542.5	1.09318	2.319	1.08497	8.18657e-07	1.94749e-06
CU634019.5	0.00773051	0.0250306	1.69506	7.16401e-06	1.49534e-05
AC011373.1	0.0603085	0.240855	1.99774	0.00708146	0.00979588
TMEM18-DT	0.0120254	0.0301508	1.32611	0.00696601	0.00964946
AC004884.2	0.0758339	0.710676	3.22828	1.58044e-10	6.07793e-10
AC116611.1	0.0102119	0.00489944	-1.05956	2.40688e-11	1.02238e-10
AC106881.1	0.332507	0.157514	-1.0779	6.16275e-19	7.09069e-18
LINC01816	0.485566	1.37585	1.50259	2.65892e-10	9.95324e-10
LINC01991	0.0165712	0.0356887	1.10679	2.06727e-05	4.07655e-05
AC135782.3	0.0307424	0.0911267	1.56765	1.86893e-07	4.84104e-07
FAM245B	0.0504627	0.0107568	-2.22997	3.42929e-20	4.5769e-19
AP003973.2	0.276224	0.105934	-1.38267	1.57158e-13	8.74757e-13
AC016396.1	0.0478831	0.0998249	1.05988	0.000400023	0.000661373
AL080275.1	0.0107475	0.0459089	2.09478	0.014965	0.0197269
LINC00535	0.241837	0.103853	-1.21949	6.0974e-22	9.78646e-21
AC105942.1	5.55771	2.6885	-1.04769	1.58957e-26	4.92278e-25
AL136162.1	0.126924	0.488568	1.9446	1.35148e-19	1.661e-18
AL590550.1	0.102015	0.742863	2.86431	4.8219e-08	1.33825e-07
FOCAD-AS1	0.0738729	0.183042	1.30905	0.00065375	0.00104904
AL451054.4	0.0434949	0.2366	2.44353	1.71015e-09	5.75783e-09
AL035446.2	0.277646	0.117263	-1.24349	1.03473e-16	8.61867e-16
LINC01597	0.125024	1.02973	3.04199	3.66442e-08	1.03291e-07
AP000786.1	0.38371	0.889667	1.21325	0.00127785	0.00196959
AC007663.4	0.264698	0.56168	1.0854	6.42559e-12	2.94279e-11
AP000851.2	0.0313746	0.204943	2.70755	0.0288158	0.0362323
AC068025.1	0.0549559	0.23871	2.11891	4.73221e-15	3.23299e-14
P4HA2-AS1	0.135376	0.0589978	-1.19824	4.07205e-13	2.16703e-12
THORLNC	0.0771508	0.169086	1.13201	1.87375e-07	4.85172e-07
AC004832.4	0.0918542	0.418702	2.18851	1.71413e-06	3.9061e-06
AC116552.1	0.122441	0.335565	1.45451	1.8705e-05	3.69891e-05
AP000829.1	0.00718814	0.0659573	3.19784	4.38556e-05	8.24785e-05
LINC02324	0.0177492	0.108568	2.61278	2.45804e-16	1.96364e-15
AC087468.2	0.0009	0.0332124	5.20565	4.83845e-15	3.30236e-14
AC005993.1	0.0159966	0.37945	4.56807	0.000341407	0.000571315
AL139385.1	0.0632898	0.278794	2.13916	1.64602e-08	4.85993e-08
AL133410.1	0.201059	0.466273	1.21355	2.48156e-08	7.15854e-08
CDKN2A-DT	0.00857458	0.0863186	3.33153	4.0451e-07	1.00025e-06
AF038458.2	0.0288407	0.060282	1.06362	0.00478396	0.00681209
LINC02468	0.0305119	0.272144	3.15693	0.000582664	0.000941855
SCAT2	0.206249	0.93859	2.18611	1.2864e-18	1.41746e-17
AC024451.4	0.153919	0.483609	1.65167	1.4053e-07	3.70982e-07
AL135902.1	0.250869	0.0476777	-2.39555	8.07877e-20	1.01989e-18
AC232271.3	0.0227102	0.0620505	1.4501	5.14983e-13	2.69972e-12
LHFPL3-AS1	0.163254	0.0559772	-1.54421	6.54626e-21	9.528e-20
AC003070.2	0.455453	0.128618	-1.82421	5.21052e-24	1.08694e-22
AC097105.1	0.076	0.0148698	-2.35362	2.35213e-18	2.50159e-17
AC016597.1	0.0124644	0.0761818	2.61163	1.90731e-05	3.76958e-05
AC015921.1	0.0235305	0.221539	3.23496	7.76958e-26	2.1336e-24
AL080317.1	0.174585	0.414018	1.24577	3.15787e-05	6.06885e-05
AL645924.1	2.31796	0.984148	-1.23591	4.19505e-05	7.91923e-05
AC000082.1	0.896449	0.18278	-2.29411	3.85255e-24	8.15766e-23
AC012645.3	0.0622729	0.169306	1.44296	4.12389e-08	1.15732e-07
AC135166.1	0.0059339	0.0344738	2.53845	6.62033e-05	0.000121835
PELATON	10.3201	1.8718	-2.46296	2.99071e-33	5.12798e-31
AC048382.2	0.13942	0.309828	1.15202	5.78222e-05	0.00010714
AC074135.1	0.166139	0.728634	2.1328	0.00312892	0.00458543
AC091181.2	0.044522	0.174534	1.97092	1.89265e-13	1.04192e-12
KTN1-AS1	0.135202	0.277828	1.03908	2.56168e-14	1.58109e-13
LINP1	0.0160881	0.304357	4.2417	4.45681e-09	1.41196e-08
AC083880.1	0.224664	0.721185	1.6826	4.84992e-16	3.7674e-15
AC020916.2	0.0992644	0.272271	1.45569	0.000521319	0.000847174
AC079467.1	6.75544	1.53061	-2.14194	7.53554e-24	1.5179e-22
SAMD12-AS1	0.103664	0.309446	1.57777	4.81405e-18	4.7936e-17
LINC02881	0.014378	0.0070141	-1.03553	7.07578e-05	0.000129707
LINC02829	0.317147	0.113988	-1.47628	7.84041e-08	2.13058e-07
AC084855.1	0.0817695	0.0312922	-1.38576	3.60258e-09	1.15909e-08
DANT2	0.0568559	0.40568	2.83496	5.96559e-05	0.000110305
JAZF1-AS1	0.036839	0.0162286	-1.1827	1.39498e-14	8.9071e-14
AL031768.1	0.153853	0.556227	1.85413	1.00813e-14	6.55002e-14
AC053545.1	0.0118966	0.0471931	1.98803	2.27932e-10	8.58715e-10
AL359513.1	0.297871	0.72368	1.28066	1.24174e-10	4.84163e-10
AC018647.1	0.2919	0.0578848	-2.33422	4.23853e-31	3.82011e-29
DSCAS	0.0365068	0.0742785	1.02478	4.42376e-05	8.31747e-05
AC010175.1	0.217237	0.0878096	-1.30682	2.17841e-18	2.33449e-17
AC004900.1	0.0623119	0.162095	1.37926	1.51485e-07	3.97959e-07
LINC01185	0.0115661	0.0368523	1.67185	5.71137e-07	1.38452e-06
AC022167.4	0.0262932	0.11599	2.14124	7.91465e-10	2.76678e-09
NAALADL2-AS2	0.011361	0.835022	6.19965	2.4742e-10	9.2865e-10
AL162411.1	0.0507441	0.239176	2.23676	2.09161e-05	4.12108e-05
AC092580.4	0.0150373	0.057026	1.92307	4.47323e-14	2.66048e-13
LINC02801	0.0129881	0.00576234	-1.17247	5.5356e-07	1.34608e-06
AL442224.1	0.0268169	0.320918	3.58099	0.00344631	0.00500984
MIR9-3HG	0.0813458	0.535199	2.71794	2.26349e-05	4.44603e-05
MRPS9-AS1	0.117327	0.281358	1.26187	1.55347e-10	5.98076e-10
AL392046.1	0.0190288	0.0567662	1.57685	5.16889e-05	9.64877e-05
LINC00165	0.586222	0.10038	-2.54598	6.83417e-28	2.79327e-26
AL034405.1	0.0148339	0.0451371	1.60542	0.00429836	0.00615177
AC098969.2	0.0584746	0.0278803	-1.06856	6.01935e-09	1.87654e-08
AC134407.1	0.0789678	0.260547	1.72221	3.17354e-05	6.09229e-05
AL157373.2	0.108031	0.478555	2.14725	1.01529e-06	2.37996e-06
NAV2-AS2	0.247163	0.0768497	-1.68535	4.25941e-14	2.54406e-13
AC073578.1	0.0160763	0.212067	3.72151	1.13748e-06	2.65135e-06
AC091153.3	0.0659576	0.245825	1.89802	2.47762e-11	1.05179e-10
AC016999.1	0.0785593	0.195687	1.31669	0.000233904	0.000399112
AL132986.1	0.00485424	0.0108976	1.16669	0.00622443	0.00869244
LINC01659	0.10508	0.466074	2.14908	0.000374095	0.000620695
AC007569.1	0.114883	0.357065	1.63602	2.12954e-11	9.10072e-11
AP000525.1	0.0931746	0.41431	2.1527	1.93106e-08	5.63527e-08
AC108451.2	0.0352237	0.502173	3.83357	9.55596e-06	1.95798e-05
AL035458.2	0.0445864	0.101605	1.18829	0.00263747	0.00390592
AC108134.1	0.27871	0.676409	1.27913	2.78227e-07	7.04334e-07
AC069277.1	0.00344576	0.0814568	4.56314	1.04164e-07	2.78326e-07
AL355810.1	0.0243644	0.080798	1.72954	0.00145006	0.00221559
ACOXL-AS1	0.754351	0.323687	-1.22064	8.6771e-19	9.69883e-18
AC245060.6	0.0937169	0.25884	1.46568	7.11161e-14	4.13863e-13
LINC01985	0.219558	0.0396638	-2.4687	7.96068e-27	2.59091e-25
AC211476.2	0.104434	0.319859	1.61485	5.77898e-06	1.22151e-05
AC092839.1	0.0510424	0.359134	2.81476	0.0268486	0.0339409
AC009962.1	0.334134	0.130319	-1.35838	5.32761e-27	1.87266e-25
AC006525.1	0.000855932	0.111493	7.02525	4.45672e-21	6.60986e-20
LINC02588	0.00422712	0.192416	5.50841	8.52018e-08	2.30373e-07
LASTR	0.0235136	0.381418	4.01981	3.32049e-29	1.79562e-27
AC064807.2	0.0379186	0.204036	2.42784	2.27051e-08	6.58757e-08
AC105206.3	0.300866	0.133635	-1.17082	1.46009e-11	6.40327e-11
AC018467.1	0.0616695	0.0191638	-1.68617	2.97158e-10	1.10472e-09
AC013731.1	0.1013	0.514827	2.34545	2.70889e-21	4.10421e-20
AL024508.1	0.181424	0.731516	2.01153	4.48397e-16	3.49084e-15
SNHG12	1.57624	3.71692	1.23762	2.2854e-16	1.83406e-15
AC000050.2	1.37198	0.294445	-2.22018	1.43793e-25	3.77098e-24
AC110285.3	0.170008	0.450923	1.40727	0.000671575	0.00107593
AC006064.3	0.0753254	0.35652	2.24278	2.41374e-17	2.21522e-16
AC025043.1	0.0666136	0.168558	1.33936	0.0307806	0.0385306
AL080276.2	0.028878	0.081003	1.48801	2.45961e-07	6.26715e-07
C8orf31	0.284039	0.832899	1.55205	9.73493e-09	2.96134e-08
JARID2-AS1	0.137268	0.375165	1.45053	0.000206397	0.000355718
AC106779.1	0.0143237	0.0490301	1.77526	3.0231e-10	1.12188e-09
C20orf197	0.132956	1.19956	3.17348	1.95753e-11	8.39625e-11
AC008406.3	0.00308305	0.0345647	3.48687	2.00347e-09	6.67555e-09
LINC01526	0.254215	0.107156	-1.24634	1.9992e-09	6.66717e-09
LINC01271	0.0211763	0.0935451	2.14321	2.18238e-16	1.75539e-15
AC127024.3	0.0834017	0.399377	2.2596	9.22772e-07	2.1725e-06
AL596442.2	0.903303	0.42912	-1.07383	2.78185e-17	2.52016e-16
AC006441.1	0.192937	0.434553	1.1714	0.0022671	0.00338596
KIAA1614-AS1	0.0270898	0.069931	1.36818	7.59753e-06	1.5774e-05
AC026462.3	0.0008	0.0667263	6.38211	6.4837e-12	2.96748e-11
SENCR	1.22373	0.513662	-1.2524	2.43693e-23	4.60527e-22
TTC3-AS1	0.0272661	0.151025	2.46961	1.34526e-09	4.58419e-09
LINC01287	0.00393051	0.269572	6.09981	0.00320785	0.00469163
LINC01311	0.166641	0.496525	1.57512	1.43484e-17	1.34852e-16
AC124276.2	0.0823678	0.194544	1.23994	0.0195435	0.0253348
AC009970.1	0.0540407	0.123061	1.18726	0.0363806	0.0450037
AC002519.1	0.0228407	0.0607568	1.41144	0.000296001	0.000498775
AL139351.3	0.0138797	0.129829	3.22557	2.69384e-15	1.88999e-14
LINC02033	0.253976	0.107263	-1.24354	4.23211e-17	3.74707e-16
AC117528.1	0.00808305	0.0321588	1.99224	0.0011029	0.00171345
Z82188.2	0.0227305	0.0860056	1.9198	3.27903e-08	9.32507e-08
AP001033.2	0.569666	1.44687	1.34475	6.63328e-10	2.34567e-09
LINC00491	0.00714237	0.417677	5.86984	1.7686e-07	4.59639e-07
AL583805.2	0.062578	0.0224102	-1.4815	1.72121e-11	7.45082e-11
SAP30L-AS1	0.159936	0.373085	1.22201	0.000529641	0.000859902
AL392086.3	0.00437966	0.01088	1.31278	0.0111081	0.0149741
AC009686.2	0.383527	0.995414	1.37597	5.18604e-11	2.1135e-10
AC005291.2	0.0342966	0.344715	3.32926	1.59536e-09	5.38682e-09
AC092338.2	0.0196169	0.0674052	1.78076	0.000330491	0.000553442
AL022316.1	0.172773	0.633119	1.8736	6.75671e-11	2.70962e-10
AL008718.3	0.116612	0.359047	1.62246	4.10505e-06	8.83334e-06
AC020634.2	0.412825	0.187038	-1.1422	4.98334e-15	3.39137e-14
LINC01126	0.11451	0.285736	1.31921	2.38692e-08	6.90335e-08
AC018648.1	0.122073	0.322828	1.40302	2.34404e-07	5.99007e-07
AP005432.1	0.017078	0.0957668	2.48739	0.0225259	0.0288341
AC016590.1	0.036361	0.109947	1.59634	0.00144613	0.00221102
Z94721.1	0.182353	0.385511	1.08004	8.25793e-08	2.2354e-07
AC027288.3	5.97948	0.692847	-3.10941	2.7961e-33	4.91414e-31
AC074099.1	0.0349949	0.178769	2.35288	1.30561e-08	3.91571e-08
AC005996.1	0.0212627	0.241743	3.50708	8.9523e-08	2.41499e-07
AC009237.14	0.833483	2.10147	1.33417	1.91006e-23	3.68894e-22
AC007879.4	0.0374203	0.126241	1.75429	8.2656e-07	1.96374e-06
AC002066.1	1.16891	0.362773	-1.68803	6.08211e-27	2.02674e-25
AC017028.2	0.0179695	0.0704373	1.97079	0.00378763	0.00546931
LINC02840	0.00155254	0.0159475	3.36063	0.00596863	0.00836513
HAR1B	0.0142153	0.0676382	2.2504	0.000933495	0.00146549
H2AZ1-DT	0.0403695	0.0833039	1.04512	1.28673e-09	4.389e-09
C3orf36	1.57983	0.750054	-1.0747	4.19985e-11	1.73472e-10
LINC01281	0.036122	0.151908	2.07224	1.82664e-15	1.309e-14
AC008897.3	0.728349	0.242517	-1.58655	1.03868e-21	1.63354e-20
AC018695.9	0.0453814	0.169298	1.89939	9.6843e-08	2.60048e-07
AL049794.1	0.0497712	0.160499	1.68918	6.11085e-10	2.17405e-09
AC011444.3	0.373349	0.106401	-1.81101	2.50779e-20	3.41663e-19
AC021127.1	0.0179932	0.0793622	2.141	7.51196e-07	1.79135e-06
AC017076.1	0.113869	0.292878	1.36292	0.000656161	0.00105267
AC012676.4	0.0903119	0.205131	1.18356	9.37156e-06	1.92244e-05
LINC01975	0.0741492	0.0259568	-1.51432	2.93989e-10	1.09409e-09
AL445222.1	0.354332	0.796537	1.16864	3.63412e-11	1.50903e-10
AC004816.1	0.481368	3.69491	2.94033	3.98788e-33	6.51972e-31
AL158835.1	0.00924068	0.0359492	1.95989	2.00963e-09	6.68926e-09
LINC01926	0.00825593	0.171028	4.37266	1.06242e-17	1.01755e-16
CCDC26	0.00194407	0.0112273	2.52986	5.96621e-07	1.44231e-06
RHPN1-AS1	0.50931	1.50531	1.56345	3.17485e-19	3.75744e-18
AC063944.2	0.157719	0.0698182	-1.17568	3.51635e-08	9.95168e-08
AC092068.1	0.172254	0.0843852	-1.02948	1.27748e-12	6.38741e-12
AP003680.1	0.00112034	0.0086538	2.9494	1.34734e-08	4.03227e-08
TMCC1-AS1	0.134873	0.279045	1.0489	3.49085e-12	1.65815e-11
LINC02009	0.158954	1.56969	3.30379	4.7369e-14	2.80543e-13
AC010998.3	1.64315	0.666901	-1.30092	2.9074e-23	5.45042e-22
LINC01748	0.00631186	0.181927	4.84915	2.98686e-12	1.42744e-11
AC104791.1	0.0250068	0.102722	2.03835	0.00126582	0.0019519
AL450992.2	0.0165322	0.103792	2.65034	4.76995e-11	1.95298e-10
AC010996.1	0.0580508	0.213176	1.87665	2.04782e-15	1.46303e-14
AL033527.2	0.0376983	0.18598	2.30257	2.68066e-16	2.13421e-15
AL356740.2	0.086239	0.267557	1.63343	0.00119522	0.00185034
SMAD9-IT1	0.413244	0.188608	-1.1316	1.13762e-13	6.45479e-13
AL844908.1	0.392483	3.10532	2.98404	7.95235e-14	4.59367e-13
LINC02285	0.280547	0.128498	-1.1265	1.92498e-15	1.37806e-14
AC010336.7	0.0458136	0.175089	1.93425	6.87264e-17	5.95742e-16
DEPDC1-AS1	0.00826441	0.0426568	2.36779	6.27437e-10	2.22997e-09
LINC01099	0.0977186	0.0459968	-1.0871	2.96803e-09	9.68673e-09
AC104134.1	0.00619322	0.0239477	1.95112	0.000120145	0.000213774
LINC01747	0.0536203	0.0217178	-1.3039	1.82195e-14	1.14873e-13
AL121917.2	0.154888	0.369354	1.25378	2.82154e-05	5.45828e-05
AC009139.1	0.00545085	0.0541813	3.31324	9.91958e-07	2.32759e-06
AC010210.1	0.163697	0.332637	1.02292	0.011128	0.0149981
AL160313.1	0.161812	0.0661989	-1.28944	3.79708e-15	2.62215e-14
AC093520.1	0.0149085	0.0698954	2.22906	5.41307e-09	1.69883e-08
AP001189.1	2.46718	0.319174	-2.95045	4.49957e-28	1.90554e-26
FO393414.3	0.0102898	0.0387223	1.91194	0.00327051	0.00477601
AL139379.1	0.00400508	0.0432148	3.43162	5.44612e-06	1.15633e-05
PGM5-AS1	0.166047	0.0369314	-2.16868	4.16191e-27	1.50042e-25
AL354707.1	0.0849831	0.661589	2.96069	3.22203e-20	4.31446e-19
AC084125.2	0.0623763	0.274898	2.13983	7.79833e-17	6.68234e-16
ANKRD44-AS1	5.97097	1.59608	-1.90343	2.06545e-14	1.28839e-13
AC007014.2	0.155678	0.649358	2.06045	2.57077e-15	1.81269e-14
AC090398.2	0.213686	0.632871	1.56642	4.38113e-05	8.24174e-05
AL354714.3	1.04905	0.140529	-2.90015	5.23228e-36	2.29893e-33
AC133785.1	0.00138644	0.21651	7.2869	7.72334e-26	2.12922e-24
AC009312.1	0.051561	0.0206237	-1.32197	2.02831e-14	1.26747e-13
LINC01703	0.117066	0.688863	2.55689	4.52181e-30	2.9989e-28
RBFADN	0.0348169	0.0836416	1.26443	0.000666408	0.00106789
AC069544.1	0.329397	0.904878	1.4579	2.08609e-18	2.24926e-17
LINC02594	0.0180339	0.193407	3.42286	1.62015e-10	6.21708e-10
AP006545.1	0.0585	0.163881	1.48614	5.03614e-06	1.07318e-05
DENND5B-AS1	0.0309678	0.104742	1.758	1.63748e-06	3.7375e-06
AL596218.1	0.0824237	0.561848	2.76905	0.03391	0.0421626
VWA8-AS1	0.228734	0.0768289	-1.57395	4.02239e-10	1.46591e-09
AC005288.1	0.0233627	0.0747022	1.67694	9.7352e-10	3.36472e-09
KCNQ5-AS1	0.00194915	0.0359673	4.20577	2.81051e-08	8.04802e-08
HELLPAR	0.00165254	0.0101636	2.62066	4.16283e-17	3.69038e-16
AC021218.1	0.045778	0.41384	3.17635	3.01752e-05	5.81501e-05
AC108075.1	0.0606441	0.0210751	-1.52482	9.96099e-08	2.67149e-07
THCAT158	0.293508	0.783773	1.41703	0.000400263	0.000661614
AP003721.1	0.0169508	0.0540898	1.674	8.69458e-07	2.05801e-06
AC092078.2	0.0956237	0.0134776	-2.82681	1.07014e-32	1.53532e-30
ZNF571-AS1	0.0604949	0.225324	1.89711	2.00731e-06	4.50999e-06
AL353807.2	0.0580475	0.339153	2.54663	1.02449e-15	7.55734e-15
MAGEA10-MAGEA5	0.00409153	0.0424271	3.37427	3.04035e-07	7.6389e-07
AL133334.1	0.0193034	0.0936039	2.27771	0.000262587	0.000445031
AC068189.2	0.0228932	0.173741	2.92394	2.88678e-11	1.21522e-10
FAM83C-AS1	0.0399627	0.239496	2.58328	4.45672e-15	3.05666e-14
AL358216.1	0.016378	0.152966	3.22339	0.0182147	0.0237348
AC090772.1	0.080539	0.355696	2.14288	4.60696e-11	1.89065e-10
LINC00629	0.00817966	0.113515	3.7947	5.74063e-21	8.40763e-20
AC092969.1	0.00567119	0.105301	4.21473	1.68005e-11	7.2861e-11
AL662791.1	0.25098	0.727475	1.53533	3.93597e-12	1.85207e-11
AC019294.2	0.00837119	0.0212699	1.34531	2.06759e-10	7.83567e-10
AC008840.1	0.0516068	0.128552	1.31672	2.62326e-09	8.59345e-09
AC016587.1	0.0456746	0.00323173	-3.82101	5.98402e-43	2.10338e-39
AC009120.5	0.0289271	0.0880237	1.60547	1.76042e-06	4.00122e-06
AC087683.2	0.185024	0.45884	1.31028	0.00800877	0.011005
AC104335.1	0.0938237	0.273054	1.54116	1.53289e-07	4.0212e-07
LINC00582	0.160717	0.672576	2.06518	1.77964e-11	7.68481e-11
AL356417.3	0.116725	0.0485169	-1.26656	2.03486e-16	1.64426e-15
LINC01623	0.00473559	0.0112135	1.24363	0.00637544	0.00888215
AC117488.1	0.360571	0.113181	-1.67166	3.0009e-24	6.5112e-23
Z84485.1	0.12501	0.623359	2.31802	2.83547e-23	5.32977e-22
AC132872.5	0.167102	0.438077	1.39046	4.83626e-13	2.54674e-12
LINC01389	0.273188	0.875376	1.68001	8.02662e-15	5.29335e-14
AC093240.1	0.0109051	0.0966564	3.14786	0.000261208	0.0004428
AL365181.2	0.044561	1.87562	5.39544	3.13313e-18	3.26794e-17
AC007391.2	0.0263119	0.112624	2.09773	4.27526e-07	1.05309e-06
AC124016.1	0.189153	0.407439	1.10703	1.14223e-11	5.07577e-11
AL033528.2	0.0142525	0.0354299	1.31375	1.75581e-05	3.4819e-05
RNFT1-DT	0.0106254	0.0220245	1.05159	0.000176987	0.000308127
AC013652.1	0.0463356	0.25511	2.46093	2.74901e-10	1.02741e-09
AC068672.2	0.0353085	0.0156045	-1.17806	3.65109e-24	7.77793e-23
AL732437.3	0.00528475	0.0783212	3.8895	3.88879e-18	3.97935e-17
AC027627.1	0.00128644	0.0783026	5.9276	2.50001e-11	1.06065e-10
AL590068.4	0.0231119	0.106166	2.19962	0.000692642	0.00110665
AC023090.1	0.0711288	0.505654	2.82965	8.58172e-08	2.31858e-07
AC010331.1	0.100625	0.318397	1.66183	1.64749e-10	6.31164e-10
NFE2L1-DT	0.0802797	0.241142	1.58677	1.6391e-15	1.18184e-14
AC040904.1	0.0744169	0.52054	2.80631	1.63213e-09	5.5057e-09
Z94721.2	0.00548136	0.039359	2.84409	1.35169e-11	5.9464e-11
DKFZP434A062	0.0226475	0.0108239	-1.06512	3.68663e-08	1.03876e-07
AP005233.2	0.0291136	2.59234	6.47642	1.19882e-21	1.87282e-20
AC012157.2	0.0596831	0.139159	1.22134	0.00534296	0.00755451
LINC02571	0.0670085	0.210903	1.65417	0.0305179	0.0382357
AC024382.1	0.0281966	0.142242	2.33476	0.000212307	0.000365221
AC004817.3	0.0354932	0.132312	1.89833	0.000721293	0.0011506
LOXL1-AS1	0.464803	1.19911	1.36727	7.0834e-19	8.07071e-18
AL445307.1	0.920053	0.0927187	-3.31078	5.63984e-35	1.72383e-32
LINC01116	0.310497	1.23094	1.98711	2.0644e-05	4.07203e-05
ST7-OT4	0.00683051	0.181133	4.72892	0.0143779	0.0190101
WASIR2	0.0535136	0.630079	3.55756	1.14166e-25	3.04011e-24
NAGPA-AS1	0.719161	0.206435	-1.80063	2.15012e-26	6.48728e-25
AJ011931.2	0.00180339	0.0300232	4.05729	7.4447e-10	2.60899e-09
AC006483.2	0.0320898	0.0793677	1.30644	0.00242318	0.00360681
AC023794.4	0.0455203	0.127115	1.48156	0.00242911	0.00361487
PLCE1-AS1	0.0139542	0.0458833	1.71727	0.00503566	0.00715021
AC103591.4	0.95439	0.378904	-1.33274	6.69258e-27	2.19854e-25
AC025431.1	0.094039	0.0225453	-2.06043	9.00948e-18	8.72406e-17
MIR194-2HG	0.0108153	0.0968566	3.16278	9.22073e-05	0.000166337
AC009152.6	0.00813051	0.133177	4.03386	4.33063e-06	9.30165e-06
AL080312.2	0.0309153	0.103068	1.73721	0.000106371	0.000190229
LINC01891	0.027061	0.0753831	1.47803	7.63469e-05	0.000139408
AC010328.1	0.0045661	0.0720532	3.98003	1.50725e-13	8.41618e-13
AL445685.1	0.0216458	0.0862844	1.99502	0.00461331	0.00658376
AC104248.1	0.0243288	0.179871	2.88623	8.16725e-15	5.37098e-14
AC007743.1	1.30143	0.384081	-1.76061	1.11918e-27	4.49592e-26
LINC02452	0.0700169	0.0174232	-2.0067	9.35628e-27	3.00341e-25
AC245014.3	0.0714458	0.200783	1.49072	0.00674262	0.00935662
AC026904.1	0.152439	0.0559163	-1.44689	2.80725e-11	1.18386e-10
PRC1-AS1	0.0203339	0.0706466	1.79673	4.36641e-15	3.00351e-14
AC114488.1	0.203478	0.544828	1.42093	0.000107836	0.000192751
AC131009.3	0.689539	1.79432	1.37974	1.93948e-17	1.80112e-16
C22orf34	0.684658	0.322657	-1.08538	5.39873e-20	6.95111e-19
AC067930.4	0.0574373	0.29284	2.35005	4.59267e-15	3.14071e-14
AC138393.3	0.129815	0.787645	2.60109	7.66436e-19	8.67984e-18
AC005520.5	0.0361441	0.094543	1.38721	1.51374e-09	5.13341e-09
LINC00636	0.0852153	0.030638	-1.47579	8.45596e-10	2.94139e-09
AL033519.4	1.43289	0.563547	-1.34632	6.43279e-20	8.19248e-19
AC003965.1	0.185756	0.392058	1.07766	7.37774e-07	1.7615e-06
CASK-AS1	0.0480407	0.138775	1.53042	2.80123e-08	8.02473e-08
AC078820.1	0.0307881	0.351563	3.51334	2.73441e-11	1.15522e-10
AP003327.2	0.00847797	0.474859	5.80764	1.07648e-14	6.95554e-14
AC069257.1	0.0744322	0.232197	1.64135	0.000156895	0.000274849
AC016995.1	0.0708169	0.263736	1.89693	0.0048249	0.00686342
AL355499.1	0.145368	0.0176698	-3.04035	3.00744e-34	7.04744e-32
MCM3AP-AS1	0.231441	0.51641	1.15787	7.44508e-15	4.94697e-14
HCG25	0.105075	0.216321	1.04176	2.50554e-09	8.23853e-09
THRA1/BTR	0.00687627	0.283556	5.36586	2.51414e-12	1.21473e-11
AC026401.3	3.20768	8.51582	1.40862	5.21475e-27	1.8422e-25
LINC02788	0.00548305	0.0652521	3.57297	1.01024e-08	3.06783e-08
AC116025.2	0.0235186	0.254411	3.43528	2.33238e-16	1.8675e-15
AL049612.1	0.0581881	0.131192	1.17289	0.000346834	0.000579017
AL133477.1	0.197869	0.451313	1.18958	2.82504e-08	8.08632e-08
GRM3-AS1	0.0766102	0.0375833	-1.02744	1.47455e-17	1.38399e-16
AC007285.1	0.0663119	0.488363	2.88061	8.33222e-23	1.47918e-21
AL158166.1	0.969614	2.09888	1.11414	0.000356349	0.000593212
AC068489.1	0.0288847	0.114103	1.98195	1.42244e-06	3.2786e-06
AC002310.2	0.00592034	0.0145178	1.29407	0.000953654	0.0014948
AC068228.3	0.0662542	0.157433	1.24866	0.0176109	0.0229821
AC116036.2	0.29978	0.723586	1.27126	2.61982e-07	6.65607e-07
STAM-AS1	0.0793068	0.206286	1.37913	1.73649e-11	7.51232e-11
AC025280.2	0.0687305	0.0268742	-1.35473	1.10045e-08	3.32025e-08
AC084398.2	0.618081	0.25472	-1.27889	1.55406e-16	1.27331e-15
AC010184.1	0.0126627	0.0464347	1.87462	0.000129547	0.000229689
AL031599.1	0.206571	0.0405829	-2.34769	4.08985e-27	1.48972e-25
JMJD1C-AS1	0.279137	0.780083	1.48265	4.16309e-06	8.95549e-06
AL449106.1	0.0943017	0.199443	1.08062	8.4088e-12	3.79421e-11
LINC01624	0.134451	0.028151	-2.25582	2.91901e-30	2.01182e-28
AC004466.3	0.116329	0.358171	1.62244	2.43785e-08	7.04401e-08
LINC02056	0.0923932	0.0431872	-1.09718	6.45891e-10	2.28861e-09
AC008040.1	0.0056661	0.0167167	1.56086	1.48703e-07	3.91235e-07
LINC01775	0.0312441	0.181754	2.54033	1.04074e-13	5.92902e-13
AL121762.1	0.0155695	0.218597	3.81148	1.33941e-06	3.09432e-06
AL355472.3	0.0940915	0.335255	1.83312	2.30034e-09	7.60292e-09
AC008735.2	1.22657	2.57743	1.0713	1.36485e-08	4.08294e-08
AC145285.3	0.123992	0.287705	1.21435	5.91206e-07	1.42971e-06
AC027307.1	0.0423119	0.108902	1.3639	4.00174e-05	7.57465e-05
LINC01948	0.150395	0.337455	1.16594	1.36883e-07	3.61763e-07
PCAT7	0.0747576	0.290036	1.95594	2.26498e-14	1.41035e-13
AP001610.2	0.0803814	0.216819	1.43156	6.81211e-05	0.000125102
CASC9	0.0347627	1.54754	5.47629	3.02216e-09	9.8497e-09
AL512662.1	0.865807	0.286241	-1.59682	6.09925e-27	2.02674e-25
AC104461.1	0.0209542	0.407885	4.28285	2.67102e-17	2.426e-16
AC010719.1	0.238498	1.87673	2.97617	1.72381e-21	2.66925e-20
AP003170.3	0.372436	0.790209	1.08524	0.000830507	0.00131172
AC108516.2	0.0222492	0.0987158	2.14953	7.71939e-07	1.83957e-06
AC244472.1	0.0152441	0.0469777	1.62373	5.73265e-06	1.21277e-05
ROR1-AS1	0.0631203	0.178414	1.49906	0.00367302	0.00531412
AC087627.1	0.0240915	0.0574052	1.25266	2.86124e-06	6.28186e-06
MIR22HG	19.6081	6.90235	-1.50629	2.87814e-30	2.00694e-28
PRNCR1	0.00475932	0.0493013	3.3728	0.0120288	0.0161255
TDRKH-AS1	0.186805	0.86714	2.21473	2.67703e-28	1.18362e-26
AP000688.1	0.0846458	0.178037	1.07267	0.00795423	0.0109343
AC008655.2	0.218436	0.485459	1.15214	5.19815e-08	1.43927e-07
AL391684.1	0.127964	0.298953	1.22418	6.13168e-14	3.58915e-13
AC016245.1	0.00558136	0.0279609	2.32472	0.00141228	0.0021635
AC025176.1	0.0808237	0.365677	2.17772	1.98877e-12	9.75649e-12
AC009806.1	0.858436	0.182393	-2.23466	5.68195e-29	2.91563e-27
LCAL1	0.0329186	7.75589	7.88024	6.40743e-30	4.09493e-28
TMEM92-AS1	0.524225	1.61673	1.62482	1.27447e-13	7.17333e-13
AC092652.1	0.223298	0.101776	-1.13357	2.77604e-28	1.21972e-26
AF222684.1	0.00107288	0.0557469	5.69933	2.65583e-16	2.11924e-15
AC103681.2	0.148273	0.0702701	-1.07727	2.05988e-10	7.81067e-10
HOXC13-AS	0.00308305	0.32605	6.72459	2.74796e-12	1.32045e-11
AC035140.1	0.0666051	0.028605	-1.21936	1.86833e-06	4.22192e-06
AC026803.3	0.193781	0.442418	1.19098	1.88668e-05	3.72985e-05
AC034111.1	0.00589322	0.0150022	1.34805	0.0185044	0.0240945
AC144450.1	0.0530966	0.34579	2.70321	3.39959e-10	1.25061e-09
AC026469.1	0.0623017	0.0239013	-1.38218	4.18201e-19	4.87554e-18
AL022324.3	0.0044661	0.0958833	4.42419	6.7278e-12	3.0692e-11
AL139095.5	0.018378	0.0626974	1.77043	5.39487e-06	1.1458e-05
LINC01785	0.276917	0.0821512	-1.7531	1.36801e-35	5.34285e-33
AC022211.3	0.445492	1.66984	1.90624	2.3758e-18	2.51914e-17
TBL1XR1-AS1	0.00854915	0.293983	5.10381	6.93914e-06	1.45142e-05
AC005306.1	0.0179814	0.0361761	1.00853	0.000551721	0.000893481
Z98257.1	0.0659763	4.61193	6.12728	8.79506e-26	2.40581e-24
IRAIN	0.119986	0.309792	1.36843	9.093e-06	1.86912e-05
AC112484.3	0.20108	0.481076	1.2585	0.000322208	0.000540473
AC087269.1	0.0467186	0.695808	3.89662	4.74433e-13	2.50207e-12
AL049874.3	0.00912881	0.119101	3.70562	2.96798e-11	1.24641e-10
AC079776.5	0.0267661	0.0125959	-1.08745	2.90882e-12	1.39298e-11
ARHGAP26-AS1	0.0266966	0.218125	3.03042	0.000415572	0.00068531
LINC00305	0.0122458	0.00595974	-1.03896	0.000412138	0.000680284
AC092384.1	0.143364	0.042436	-1.75633	1.19443e-23	2.34548e-22
AL356489.2	0.18421	0.0744471	-1.30706	6.23404e-20	7.96824e-19
AC005697.2	0.00759153	0.0163523	1.10703	0.00912183	0.0124614
LINC01460	0.0325508	0.53935	4.05046	1.64778e-20	2.28479e-19
AC104237.1	0.0789542	0.0296668	-1.41217	6.9176e-12	3.1517e-11
AC006017.1	0.152198	0.586375	1.94587	2.16704e-12	1.05574e-11
AC109446.2	0.0589881	0.485958	3.04233	3.90318e-06	8.41182e-06
AC234781.1	0.0121271	0.0425327	1.81033	1.40405e-07	3.70791e-07
AL691482.3	0.579198	2.4571	2.08483	1.00503e-12	5.08668e-12
AL354726.1	0.0724763	0.296041	2.03022	0.00142161	0.00217655
LINC01547	0.531312	1.45931	1.45766	2.66614e-14	1.63981e-13
AC007663.2	0.214132	0.0997356	-1.10232	3.76032e-14	2.26911e-13
AL355974.1	0.0572119	0.00842078	-2.76429	1.61282e-15	1.16648e-14
AC022137.3	0.148278	0.390041	1.39532	0.000870997	0.00137136
HOXC-AS3	0.00176102	0.166453	6.56256	1.09919e-09	3.77309e-09
AF127936.1	0.515432	0.227659	-1.17891	6.62156e-11	2.65998e-10
NKILA	0.583129	1.49035	1.35377	3.65121e-10	1.33688e-09
AC092691.1	0.572175	0.0797434	-2.84302	3.02989e-32	3.80359e-30
AC027514.1	0.0142763	0.155802	3.44803	0.000740812	0.00117959
AC104794.5	0.122229	0.0483171	-1.33898	1.05305e-13	5.9943e-13
UFL1-AS1	0.00838475	0.0288583	1.78315	6.73779e-06	1.41182e-05
LINC01290	2.19054	0.5253	-2.06007	1.11819e-28	5.34754e-27
AC012360.1	0.0517898	0.133391	1.36492	1.73748e-05	3.44751e-05
LINC02696	0.0932983	0.0446245	-1.06402	8.86141e-13	4.50765e-12
AC037487.1	0.0299831	0.145865	2.28241	4.92947e-07	1.20578e-06
AL353732.2	0.0187305	0.00869443	-1.10723	2.65801e-15	1.86672e-14
AC110611.2	2.07363	0.672621	-1.62429	1.14887e-27	4.58897e-26
FGF14-AS2	3.35278	1.18553	-1.49983	3.59843e-27	1.32445e-25
AC117461.1	0.0719034	0.0164494	-2.12803	1.51749e-20	2.12509e-19
AP003486.2	0.0324288	0.0095	-1.77128	3.09662e-14	1.88805e-13
AC022893.1	0.564459	0.274037	-1.0425	5.48742e-22	8.85023e-21
FOXP4-AS1	0.390634	0.869957	1.15513	2.99201e-05	5.77311e-05
RPS6KA2-IT1	0.447875	1.00265	1.16265	6.41487e-06	1.34818e-05
AC097637.3	0.0964407	0.0188573	-2.35452	5.5919e-19	6.45502e-18
AL121761.1	0.0886881	0.271312	1.61314	0.000687975	0.00110045
AL033397.1	0.0327237	1.63041	5.63875	4.68404e-07	1.14895e-06
AC006058.1	0.908254	0.398723	-1.18771	3.84248e-16	3.02155e-15
LINC00930	0.619902	0.283714	-1.1276	1.46004e-15	1.06364e-14
AC017083.1	0.0590458	0.253606	2.10268	2.88141e-17	2.60364e-16
AC106052.1	0.0572627	0.157962	1.46391	8.11134e-08	2.19995e-07
LINC01614	0.270692	3.55904	3.71677	2.65298e-24	5.82826e-23
BX255923.2	0.00247119	0.0090525	1.87311	1.43153e-06	3.29848e-06
LINC02065	0.00733898	0.101869	3.79499	3.06088e-17	2.75872e-16
LINC02154	4.91464	0.487495	-3.33363	5.12464e-32	5.45852e-30
AL109914.1	0.11068	0.692724	2.64589	1.1577e-09	3.9662e-09
AC079907.1	0.23702	0.49886	1.07363	7.77701e-09	2.39371e-08
AC107021.2	0.185068	0.483773	1.38628	0.00162495	0.00246619
LINC01010	0.330547	0.158562	-1.05981	0.00932852	0.0127289
AC018816.1	0.223342	0.535216	1.26086	1.36486e-06	3.14905e-06
BX539320.1	0.792007	1.59429	1.00933	0.000268558	0.000454602
AP002907.1	0.234986	0.793402	1.75547	1.14407e-12	5.74899e-12
AC104462.1	0.0738763	0.241462	1.70861	6.09261e-07	1.47135e-06
KCTD21-AS1	0.217193	0.455207	1.06754	4.00662e-12	1.88405e-11
AC034238.1	0.0130136	0.0335577	1.36663	0.00185944	0.00280271
LINC00299	0.0308373	0.0666499	1.11193	0.000159086	0.000278548
AL355834.2	0.0134966	0.175016	3.69682	0.000383427	0.00063543
LINC02331	0.0605746	0.405952	2.74453	1.25283e-07	3.32104e-07
AL021392.1	0.431695	0.889681	1.04328	2.44545e-09	8.05223e-09
AC010271.2	0.0178898	0.0759425	2.08577	5.50424e-08	1.52102e-07
AC133644.1	0.170717	0.747842	2.13113	2.44372e-14	1.51493e-13
AC099560.1	0.0180949	0.0701217	1.95428	0.0101227	0.013738
AP003119.2	0.261536	1.01572	1.95743	2.67406e-12	1.28758e-11
AC084871.3	2.94074	0.253525	-3.53598	7.12912e-34	1.59667e-31
Z99127.3	0.0307339	0.129865	2.07911	3.52529e-14	2.13277e-13
AC090844.3	0.1783	0.037634	-2.2442	2.74344e-08	7.87842e-08
LINC00470	0.00904068	0.102482	3.5028	0.0263974	0.0334067
OR7E11P	0.288508	0.0471742	-2.61254	5.10915e-32	5.45852e-30
AC005050.2	0.0403051	0.332317	3.04353	3.37221e-11	1.40276e-10
AL034422.1	0.0160169	0.0554412	1.79136	3.34781e-10	1.23285e-09
AL121820.2	0.574083	1.64175	1.5159	4.53156e-08	1.26517e-07
AL121933.2	6.89263	1.60679	-2.10087	5.17388e-29	2.67444e-27
AL355304.1	0.51021	0.119889	-2.0894	5.68217e-08	1.56896e-07
GORAB-AS1	0.0487508	0.12169	1.31972	7.70307e-13	3.94124e-12
AC093515.1	0.00595085	0.275664	5.53367	2.2556e-14	1.40575e-13
AC243654.3	0.0448407	0.102935	1.19885	6.31849e-05	0.000116463
AL023803.2	0.0858271	0.270835	1.65791	4.92163e-13	2.58588e-12
AC145207.8	0.247534	0.513152	1.05176	0.000344386	0.000575751
AP003469.2	0.147349	1.06891	2.85882	5.19501e-23	9.45707e-22
AC006449.3	0.0266305	0.125447	2.23593	5.32712e-11	2.16848e-10
LINC01147	0.149803	0.0718122	-1.06077	3.05685e-14	1.86542e-13
AC010092.1	0.0234085	0.169691	2.85781	4.8068e-17	4.20296e-16
AL445248.1	0.181732	0.421307	1.21306	0.0188342	0.0244921
PITPNA-AS1	0.310237	0.656982	1.08248	3.0782e-09	1.00138e-08
TAX1BP1-AS1	0.0185661	0.056662	1.60971	8.48017e-07	2.00997e-06
CA3-AS1	0.388285	0.184283	-1.07519	5.08816e-21	7.48321e-20
AC011773.1	0.0395305	0.168281	2.08984	1.21162e-06	2.8102e-06
IDH2-DT	0.026978	0.239896	3.15256	0.000585712	0.00094613
PP7080	0.0385661	0.128063	1.73145	1.58854e-13	8.835e-13
AC073115.2	0.0258136	0.0934015	1.85532	0.000190483	0.000329421
AC055807.1	0.0190373	0.310064	4.02567	6.27021e-06	1.32054e-05
AP000593.3	0.0948508	0.363388	1.93778	2.9542e-10	1.09884e-09
AC004687.3	0.00234237	0.0239512	3.35406	4.98094e-08	1.3813e-07
AC023908.3	0.0882881	0.232765	1.39858	4.4572e-12	2.08062e-11
AL390198.1	0.154329	0.408556	1.40453	1.78369e-06	4.05018e-06
AL135926.2	0.0109	0.0345809	1.66565	0.000954106	0.00149518
MIR3681HG	0.0220051	0.0512278	1.21909	0.0192912	0.0250447
AC022126.1	0.0974644	0.341591	1.80932	2.9385e-10	1.09409e-09
AC027228.1	0.0392712	0.200458	2.35176	0.0130902	0.0174486
AC090912.1	0.154676	0.41235	1.41462	3.36167e-10	1.2373e-09
LINC02341	0.0113051	0.18899	4.06326	5.16448e-21	7.57961e-20
AL049836.1	0.207251	0.873866	2.07603	2.90639e-11	1.22274e-10
Z85994.1	0.0121085	0.134196	3.47025	7.08276e-10	2.48835e-09
CASC11	0.00921695	0.0248224	1.42928	2.62108e-06	5.78349e-06
LINC01235	0.138627	0.296053	1.09464	1.37711e-08	4.1161e-08
AC096734.1	0.0127237	0.0675499	2.40843	1.58083e-09	5.34805e-09
AC004540.2	0.761842	0.253484	-1.5876	3.40277e-26	9.84424e-25
LINC00028	0.122931	0.0493649	-1.31628	1.90469e-08	5.56756e-08
AC017100.1	0.247168	0.56373	1.18951	0.000549487	0.000890273
AC138409.3	0.00152881	0.0680573	5.47627	1.05442e-10	4.14574e-10
LINC00853	0.528198	1.313	1.31372	7.33342e-10	2.57384e-09
AL135960.1	0.243056	0.0487412	-2.31808	2.49614e-27	9.53689e-26
AC082651.3	0.190488	0.0763792	-1.31845	7.55152e-14	4.37823e-13
LINC02721	0.092422	0.0178477	-2.3725	2.22412e-20	3.0598e-19
AC007686.4	0.0217831	0.0576119	1.40316	0.00451442	0.00644786
ACTN1-AS1	0.0462169	0.101584	1.13618	2.43744e-05	4.7545e-05
AL354861.3	0.201186	0.0357703	-2.4917	2.63467e-28	1.17226e-26
AC074117.1	0.869858	1.92158	1.14344	2.56124e-20	3.47596e-19
AC109361.2	0.470429	0.214231	-1.13481	3.98529e-15	2.74672e-14
AP001046.1	0.00792373	0.0270043	1.76894	2.14514e-06	4.78588e-06
LINC02640	0.0282186	0.061133	1.1153	0.0158325	0.0207887
AC011352.3	0.00283559	0.220732	6.2825	4.46628e-18	4.49827e-17
AC006262.1	0.0143593	0.0903716	2.65388	4.05435e-11	1.67561e-10
AC073655.3	0.0357119	0.109031	1.61027	8.60061e-05	0.000155831
AC093151.2	0.00940169	0.0445224	2.24354	1.35607e-07	3.58525e-07
AC026740.1	0.602822	1.57191	1.38271	4.35238e-09	1.38074e-08
AC008554.1	0.0188068	0.0696553	1.88898	0.0223392	0.0286264
AC119424.1	1.48988	0.153222	-3.28149	2.215e-25	5.57954e-24
AL355312.3	0.246151	1.69618	2.78467	2.4933e-18	2.63149e-17
AC141002.1	0.318471	0.665899	1.06414	2.04371e-07	5.26273e-07
AC132219.1	0.0354203	0.0998026	1.4945	0.0119556	0.0160335
AL928654.2	1.5513	3.32019	1.09779	4.14704e-08	1.16289e-07
AC123567.2	0.00488814	0.0407019	3.05774	0.00303223	0.00445488
AC108751.4	0.0097678	0.0453154	2.2139	8.55927e-07	2.02803e-06
AC099850.1	1.08283	0.504122	-1.10297	4.0259e-22	6.59722e-21
AC068051.1	0.0342559	0.103412	1.59398	0.0298001	0.0373964
AC090617.5	1.08185	0.530717	-1.02749	7.2633e-14	4.22341e-13
AL353759.1	0.071939	0.227339	1.66	5.027e-16	3.89205e-15
AC069200.1	0.518651	1.60381	1.62867	2.56161e-08	7.37548e-08
LINC00467	1.17235	2.50401	1.09484	1.51835e-19	1.85958e-18
AC078923.1	0.0142898	0.238926	4.0635	3.45113e-14	2.0915e-13
AC007731.5	0.0167153	0.175628	3.39329	0.0197856	0.0256156
AC138696.2	0.883356	1.91973	1.11984	3.50525e-10	1.28678e-09
AL162595.1	0.509542	2.41077	2.24222	3.85633e-33	6.45476e-31
AC024361.1	0.416625	1.12763	1.43647	3.36174e-11	1.40006e-10
AL589740.1	0.00113559	0.0124566	3.45539	3.7486e-08	1.05495e-07
AL606970.1	0.00620678	0.147872	4.57436	3.56552e-05	6.79468e-05
AC008771.1	0.118234	0.257137	1.12089	1.75368e-16	1.42855e-15
AL928596.1	0.0807915	1.5416	4.25408	6.94304e-05	0.000127407
AL137786.2	0.0391712	0.0103058	-1.92634	6.13784e-13	3.17739e-12
AC084876.1	0.062039	0.161359	1.37902	8.18889e-07	1.94749e-06
AL390719.3	0.0789034	0.237881	1.59208	3.24319e-09	1.05213e-08
AC006517.2	0.0107169	0.0440805	2.04025	0.000496376	0.000808884
MAGI2-AS3	2.43412	0.90709	-1.42409	1.08449e-28	5.22189e-27
AC141930.2	0.0269	0.253058	3.23379	2.9777e-09	9.7138e-09
POU6F2-AS2	0.00474407	0.758047	7.32002	1.35368e-10	5.25187e-10
AP000438.1	0.340017	0.0475481	-2.83815	2.18182e-27	8.47415e-26
LINC00543	0.117646	0.494399	2.07123	0.0327741	0.040837
AC243960.3	0.945119	0.338926	-1.47952	2.41342e-19	2.89035e-18
AL355303.1	0.0239814	0.0976922	2.02633	0.000344076	0.00057537
NRAD1	0.116071	0.0455798	-1.34854	2.32623e-15	1.65353e-14
AL450345.2	0.0131119	0.666625	5.66793	3.13075e-13	1.68782e-12
LINC00342	1.39266	6.74568	2.27612	2.48902e-06	5.50419e-06
FRGCA	0.0565542	0.872718	3.94781	1.56065e-17	1.46016e-16
AC125807.2	3.39809	0.802454	-2.08223	3.52032e-32	4.05702e-30
AC015660.2	0.990236	0.418816	-1.24146	4.91424e-06	1.04911e-05
AC027449.1	0.370646	0.182286	-1.02384	2.05302e-13	1.12405e-12
AC027801.5	0.0929661	0.278078	1.58071	6.63237e-07	1.59295e-06
RUNX3-AS1	0.0442915	0.256206	2.5322	5.64305e-15	3.79623e-14
AC020928.2	0.00838814	0.0217711	1.37599	0.0103021	0.0139545
AC105339.3	0.0114271	0.0230017	1.00928	0.0121924	0.0163356
AC005277.2	0.450268	0.211109	-1.09279	1.87314e-13	1.03199e-12
AC129926.1	0.105264	0.551874	2.39032	0.00106217	0.0016553
LINC02416	0.0417746	0.927293	4.47233	8.44551e-29	4.15189e-27
AC007368.1	0.010122	0.186125	4.2007	8.78e-05	0.000158917
AL590282.2	0.0560814	0.282978	2.33509	4.07795e-06	8.7804e-06
LINC00501	0.00644068	0.317279	5.62239	2.25389e-12	1.09501e-11
LINC02347	0.00262542	0.0311093	3.56672	0.000203564	0.000351266
AC084864.1	0.0435	0.521122	3.58253	2.22229e-25	5.57954e-24
AC114757.1	0.00835085	0.0184206	1.14133	0.0104252	0.0141131
AC244197.2	0.150141	0.317948	1.08248	0.000257173	0.000436591
AL355835.1	0.563039	0.102401	-2.45901	1.91099e-30	1.42918e-28
AL512288.1	0.0576254	0.135124	1.22951	0.000537596	0.000872213
LINC01537	0.320824	0.109095	-1.5562	9.0121e-26	2.45562e-24
AL157823.2	0.0810017	0.241706	1.57723	1.46884e-06	3.37671e-06
AC011921.1	0.116575	0.290134	1.31547	5.58982e-12	2.57682e-11
AC093110.1	11.3534	1.28254	-3.14605	2.9325e-34	7.04744e-32
AL136084.1	0.0160746	0.0529134	1.71885	1.11634e-10	4.38429e-10
AP001001.1	0.105846	0.28499	1.42895	1.51077e-07	3.97037e-07
AL357054.4	1.49614	0.478231	-1.64546	1.54276e-26	4.79895e-25
AC108477.2	0.0233661	0.133769	2.51725	5.43735e-05	0.000101096
AC080023.1	0.062322	0.15139	1.28045	3.6719e-05	6.98227e-05
AC004837.2	0.178608	0.550318	1.62346	1.86066e-09	6.2258e-09
AL158211.1	0.518573	0.188462	-1.46027	7.73226e-24	1.54866e-22
AL031985.3	0.424244	1.57684	1.89407	3.23357e-32	3.91931e-30
AC087294.1	0.138356	0.342295	1.30686	1.86835e-08	5.47042e-08
TMPO-AS1	0.26878	0.820743	1.61051	8.70714e-25	2.01353e-23
AC019193.3	0.0954508	0.03559	-1.42329	4.04265e-10	1.47253e-09
AL031848.1	0.0569136	0.188609	1.72855	5.62707e-07	1.36644e-06
AC132192.2	0.204108	0.603912	1.565	1.37242e-14	8.77901e-14
SNHG15	4.20307	8.44894	1.00733	4.79398e-12	2.226e-11
AC004112.1	0.772207	0.28261	-1.45018	1.12999e-25	3.02047e-24
AL022067.1	0.235046	0.707975	1.59076	0.000247581	0.00042102
AC004221.1	0.0110542	0.108115	3.28989	5.87354e-17	5.10395e-16
AC012213.2	0.0126847	0.0309286	1.28585	0.000405531	0.000669693
LINC00461	0.000776271	0.015041	4.2762	5.60544e-17	4.88305e-16
LINC02601	0.0695475	0.148793	1.09724	1.29427e-05	2.60708e-05
AL157931.1	0.033	0.398361	3.59354	1.32091e-11	5.8256e-11
AC009121.3	0.0627169	0.219984	1.81047	1.4029e-15	1.02413e-14
ZNF474-AS1	0.91551	0.252032	-1.86097	3.53821e-09	1.14142e-08
AL034550.1	0.178478	0.398511	1.15887	2.68881e-07	6.82395e-07
AC021683.3	0.0027	0.0118651	2.1357	0.004756	0.00677638
AC105046.2	0.0300644	0.0139855	-1.10412	0.00606615	0.00848488
AL021707.4	0.296968	0.691571	1.21957	1.20073e-07	3.19256e-07
AL590714.1	0.297744	0.623169	1.06555	1.53279e-09	5.19302e-09
LINC01429	0.00247458	0.0319948	3.69258	6.87821e-08	1.8822e-07
LINC00943	0.0128746	0.0575922	2.16135	5.76094e-09	1.80318e-08
AC093865.1	0.0445288	0.200607	2.17156	0.00130284	0.00200591
AC084083.1	0.0500068	0.245755	2.29702	9.20907e-09	2.80867e-08
LINC01354	0.335783	0.102995	-1.70496	2.70088e-27	1.01536e-25
AL162724.2	0.604431	1.23193	1.02728	0.0341756	0.0424478
LINC02012	0.099061	0.268919	1.44078	1.03391e-07	2.76576e-07
AC107032.2	0.230671	0.46674	1.01678	2.99895e-06	6.56372e-06
AL121832.1	0.032578	0.100273	1.62197	1.76162e-05	3.49178e-05
ECE1-AS1	0.0915271	0.226202	1.30534	1.69538e-09	5.71085e-09
LINC01691	0.0346169	0.122341	1.82135	1.04189e-05	2.12427e-05
AC008273.1	0.0387576	0.104817	1.43533	0.000147858	0.00025999
AC009951.6	0.903037	0.242624	-1.89606	1.43391e-30	1.10316e-28
HPN-AS1	0.107642	0.360298	1.74294	2.27283e-10	8.57765e-10
LINC01070	0.0557407	0.00484471	-3.52425	1.30684e-40	1.83741e-37
AL031123.2	0.182534	0.485648	1.41175	1.48868e-13	8.31907e-13
LINC02882	0.0016	0.228622	7.15875	9.69974e-25	2.2284e-23
LINC01393	0.041978	0.186795	2.15375	8.54417e-13	4.35573e-12
AC004554.1	0.584393	0.0936776	-2.64116	4.76509e-32	5.23415e-30
AL355512.1	0.0138373	0.0567276	2.03549	4.34593e-07	1.069e-06
AC068870.2	7.48979	3.16101	-1.24454	8.65937e-27	2.79245e-25
AC084117.1	0.641827	1.42972	1.15548	1.57327e-05	3.14029e-05
MYCL-AS1	0.0127339	0.053938	2.08263	2.30642e-05	4.51648e-05
AC073140.2	0.00549831	0.0985156	4.16329	9.06324e-17	7.63794e-16
AC068722.2	0.636722	0.268025	-1.24829	1.05085e-12	5.31093e-12
AL512413.1	0.219234	0.998418	2.18717	2.67051e-14	1.64105e-13
AC010789.2	0.0158119	0.0846939	2.42125	0.000290069	0.000489131
AC067956.1	0.00322542	0.013185	2.03133	0.000311805	0.000523772
LINC00887	0.00740508	0.11819	3.99645	1.57533e-20	2.20171e-19
AC091563.1	2.44484	5.0336	1.04185	6.46223e-09	2.01015e-08
AL513548.4	0.0596864	0.703491	3.55906	0.0219228	0.0281339
AL031710.1	0.0364797	0.169378	2.21509	0.00151699	0.00231032
AL589743.3	0.00361017	0.0338482	3.22894	2.1942e-07	5.62759e-07
AC090164.3	0.0021	0.0313894	3.90182	7.64788e-09	2.355e-08
AC061992.2	0.532592	1.44581	1.44077	4.82595e-11	1.97476e-10
AC009171.2	0.313588	0.669364	1.09392	9.6744e-09	2.9442e-08
AC091178.2	0.114078	0.387419	1.76387	2.26917e-13	1.23757e-12
AL136307.1	0.0673525	0.296471	2.13809	1.00272e-07	2.68742e-07
AL121936.1	0.010761	0.0258673	1.26532	9.01963e-06	1.85621e-05
LINC01605	0.0926102	0.37653	2.02352	7.9088e-05	0.000144076
AC078778.1	0.097539	0.33991	1.8011	7.39132e-08	2.01399e-07
AC004771.1	0.0377525	0.135191	1.84036	3.39198e-07	8.46792e-07
AC004863.1	0.274195	0.765105	1.48046	0.00018492	0.000320566
AC008734.1	0.0332678	0.0795709	1.25811	8.10587e-05	0.00014736
LINC02348	0.0250797	0.107513	2.09992	2.09542e-06	4.68686e-06
AC008115.3	0.59872	1.64761	1.46042	7.492e-15	4.97344e-14
AC004585.1	0.434668	1.11928	1.36458	8.88808e-12	4.0002e-11
MIR1302-9HG	0.00511864	0.0133651	1.38464	0.000479916	0.00078406
AL360270.3	0.0557746	0.115557	1.05093	9.714e-08	2.60746e-07
AP000721.2	0.00735763	0.0451787	2.61833	8.2931e-08	2.24405e-07
AC022150.4	0.484595	0.979841	1.01577	0.00872144	0.0119423
LINC01786	0.348019	0.935435	1.42647	6.86905e-09	2.12635e-08
AC073611.1	0.0584627	0.119667	1.03344	8.37269e-10	2.9153e-09
AC112482.2	0.228764	0.0217375	-3.39561	8.22785e-17	7.00264e-16
AL596223.1	0.00923051	0.112552	3.60804	1.66732e-08	4.91871e-08
AL356966.1	0.0255169	0.0532156	1.06039	0.000245047	0.000417013
AC093772.2	0.179117	0.0542768	-1.72249	4.95677e-20	6.41733e-19
AC079089.1	0.0176034	0.186155	3.40258	5.76871e-21	8.4312e-20
AC072054.1	0.120068	0.388284	1.69326	7.81714e-10	2.73405e-09
AC112206.2	1.00949	0.153171	-2.72041	6.69746e-33	1.01416e-30
AC062029.1	0.301405	0.765707	1.34509	4.48397e-16	3.49084e-15
AC083973.1	0.0118542	0.0775941	2.71054	1.66829e-11	7.23957e-11
AC008875.1	0.14558	0.65346	2.16629	1.29251e-14	8.29804e-14
AC125494.1	0.0406136	0.099508	1.29285	1.80566e-13	9.97156e-13
AC010973.2	0.111602	0.357916	1.68126	3.55556e-14	2.14923e-13
HCG15	0.187703	0.509498	1.44062	4.53487e-13	2.40242e-12
AL136221.1	0.0716966	0.442468	2.6256	7.94934e-15	5.25719e-14
AP002856.2	2.26613	0.139294	-4.02402	5.8613e-14	3.43661e-13
AC025171.3	0.179522	0.412668	1.20082	6.67306e-06	1.39951e-05
AC092821.3	0.0228085	0.0870653	1.93253	2.73326e-18	2.86788e-17
AL109741.1	2.89862	0.532599	-2.44424	1.16016e-32	1.58561e-30
AC087521.1	1.22823	0.214933	-2.51462	1.49681e-24	3.40419e-23
AC079336.2	0.0880153	0.223377	1.34365	2.40961e-07	6.15088e-07
LINC01138	0.210429	0.554477	1.39779	3.7569e-16	2.96087e-15
AC023796.2	0.0183881	0.247492	3.75053	2.70998e-12	1.30398e-11
LINC02475	0.0157271	0.282874	4.16884	1.90369e-11	8.17526e-11
DDX59-AS1	0.150747	0.372871	1.30654	0.000279292	0.000471636
AC234917.2	0.0236153	0.0617083	1.38575	3.17346e-05	6.09229e-05
TMEM51-AS1	0.0858525	0.285048	1.73127	3.804e-17	3.38508e-16
AC061708.1	0.521137	0.173303	-1.58837	3.53439e-20	4.70582e-19
AC243965.2	0.0333271	0.0737755	1.14645	9.353e-05	0.000168551
AC022509.2	2.36714	0.32698	-2.85587	2.02027e-21	3.10099e-20
TH2LCRR	0.111293	0.297611	1.41906	0.000618155	0.000995767
AP002336.2	0.234678	0.621178	1.40432	3.60492e-10	1.32199e-09
LINC00881	0.0627949	0.150396	1.26005	5.65274e-05	0.000104881
DANCR	1.12218	2.25226	1.00506	3.2743e-14	1.99121e-13
INTS9-AS1	0.0306051	0.10511	1.78006	3.61728e-06	7.81965e-06
LINC01488	0.0138593	0.00524249	-1.40253	3.59001e-13	1.92655e-12
C5orf64	0.0148034	0.00472301	-1.64815	2.99557e-25	7.33077e-24
AC010226.1	0.510208	0.252468	-1.01498	7.94703e-27	2.59091e-25
AC027117.1	1.28153	3.17797	1.31023	0.0141385	0.0187393
TTLL11-IT1	0.0233051	0.235768	3.33865	3.36509e-11	1.40063e-10
LINC02608	0.214225	0.433897	1.01822	0.00132911	0.00204277
AC034231.1	0.663932	1.36831	1.04328	6.74347e-09	2.09208e-08
LINC02535	0.0129068	0.285334	4.46645	3.29215e-26	9.63591e-25
LINC02231	0.196844	0.0578935	-1.76558	3.83534e-14	2.30843e-13
AC016747.2	0.148061	0.349808	1.24037	0.0004183	0.000689646
AL162586.2	0.280917	0.111988	-1.3268	2.83794e-16	2.25432e-15
AC097369.4	0.026778	0.362294	3.75804	2.02689e-25	5.1627e-24
AL137802.2	0.0232542	0.0493139	1.0845	0.00284359	0.00419087
AC139099.2	0.016522	0.0348718	1.07767	0.000552048	0.000893803
LINC00894	0.222636	0.507509	1.18875	2.30385e-05	4.51396e-05
AL157385.2	0.00765085	0.0186792	1.28774	0.0213745	0.0274854
AC022325.2	0.256049	0.0376944	-2.764	2.71918e-34	6.82708e-32
PHC2-AS1	0.0427119	0.281479	2.72032	4.63901e-14	2.75209e-13
ARHGEF2-AS1	2.77159	0.906168	-1.61286	3.54291e-18	3.66275e-17
AC109583.4	0.0116983	0.0517545	2.14539	4.54912e-10	1.64593e-09
HIF1A-AS3	0.246442	1.66699	2.75792	5.28787e-10	1.89083e-09
AP002498.1	0.100573	1.81272	4.17184	2.59182e-17	2.36017e-16
AC018410.1	0.214897	0.454465	1.08053	0.0100081	0.0135929
AL008720.1	0.0124136	0.00515213	-1.26867	6.16333e-08	1.69366e-07
AL138720.1	0.0122492	0.0569495	2.217	1.25497e-10	4.8905e-10
AL589794.2	0.039522	0.0976913	1.30557	3.62106e-06	7.8254e-06
AC004967.2	0.190458	0.539326	1.50169	1.29961e-11	5.73885e-11
AC012073.1	0.395746	1.02571	1.37398	3.86906e-19	4.54081e-18
AC092617.1	0.0109305	0.044849	2.03671	3.67773e-07	9.14231e-07
AC007528.1	0.0834475	0.59465	2.8331	6.7783e-08	1.85631e-07
AC004241.4	0.0395678	0.0827408	1.06427	0.027125	0.0342595
AC092645.2	0.112271	0.385121	1.77832	8.6784e-14	5.00075e-13
AC073257.1	0.0783644	0.256786	1.7123	2.55644e-10	9.57985e-10
AC046195.1	1.37572	0.290502	-2.24356	1.43793e-28	6.78435e-27
AL589765.6	0.0800441	0.417124	2.38161	6.14827e-16	4.7032e-15
AC072028.1	0.00966949	0.0742325	2.94054	2.00456e-09	6.67555e-09
AC023154.1	0.00820339	0.0600117	2.87095	0.000208882	0.000359736
ZNRF3-AS1	0.0642186	0.130509	1.02309	0.00102311	0.00159904
LINC02163	0.0012322	0.17682	7.1649	9.44005e-13	4.78468e-12
Z98752.4	0.0478508	0.111678	1.22273	0.000621336	0.00100023
AC087289.1	0.0437576	0.106824	1.28763	6.64385e-06	1.39422e-05
AC103858.2	0.0396034	0.101069	1.35164	7.38236e-05	0.000134975
AL731533.2	0.140764	0.707331	2.3291	1.30337e-17	1.2332e-16
AL133284.1	0.00401864	0.147636	5.19919	3.57667e-12	1.69663e-11
AC025682.1	0.122481	0.25649	1.06634	6.09022e-09	1.89611e-08
AC105137.2	0.0591119	0.234532	1.98827	2.99015e-17	2.69843e-16
AC004253.1	0.492758	1.10193	1.16109	2.20245e-09	7.29653e-09
AL157829.1	0.00857966	0.209076	4.60696	2.29033e-08	6.64234e-08
AC008750.2	0.0262593	0.124822	2.24897	1.23352e-07	3.27232e-07
LINC02362	0.128405	0.877797	2.77319	5.89643e-20	7.57804e-19
AL390957.1	0.0300864	0.0818553	1.44396	0.000967451	0.00151542
LINC00707	0.00874746	0.141862	4.01948	1.16703e-08	3.51508e-08
AC011298.1	0.00213898	0.408749	7.57815	4.45111e-11	1.83204e-10
AC022960.2	0.0336017	0.228235	2.76392	0.00561044	0.0079025
LENG8-AS1	0.979337	2.07464	1.08299	9.58479e-14	5.48706e-13
LINC02521	0.00793729	0.0308941	1.96061	6.04806e-09	1.88452e-08
AP001065.3	1.33393	0.662896	-1.00882	8.79147e-17	7.43731e-16
AL358075.2	0.279707	0.657729	1.23358	0.000273672	0.000462701
AC068025.2	0.0458322	0.268609	2.55107	0.0125051	0.0167194
UST-AS2	0.193395	0.679602	1.81314	4.30565e-09	1.36777e-08
AC092535.2	0.0272136	0.224117	3.04185	7.57841e-08	2.06177e-07
AC002451.1	0.115156	0.0534974	-1.10605	1.02835e-18	1.14207e-17
AFAP1-AS1	0.0759373	6.24363	6.36143	6.57856e-25	1.53137e-23
NFYC-AS1	0.333951	0.781521	1.22665	2.79157e-11	1.17795e-10
LINC00323	0.0651644	0.141257	1.11617	0.0372678	0.0460039
AL133255.1	0.0382525	0.131406	1.7804	3.60983e-05	6.87354e-05
AC026369.1	0.0989898	0.0283532	-1.80377	2.05158e-24	4.59318e-23
MAFG-DT	1.7525	4.13627	1.23892	5.70525e-17	4.96385e-16
AL121894.1	0.0547525	0.010754	-2.34805	3.03884e-14	1.85604e-13
LHFPL3-AS2	11.7671	2.91293	-2.01422	5.77716e-28	2.38903e-26
AL079303.1	0.0478339	0.495567	3.37298	1.44265e-20	2.02837e-19
LINC00621	0.0199153	0.0618425	1.63472	2.55983e-06	5.65367e-06
AC138627.1	0.012839	0.0500558	1.96301	0.0234642	0.0299479
PTPRN2-AS1	2.30446	0.53312	-2.1119	3.00725e-31	2.85689e-29
AL109615.3	0.216	1.79431	3.05432	6.74261e-18	6.62019e-17
AC004893.2	0.0611525	0.158831	1.377	1.297e-05	2.61183e-05
AL133335.2	0.00757627	0.552985	6.18961	5.46321e-24	1.13628e-22
AC048382.1	0.0449085	0.120379	1.42252	1.96585e-08	5.73203e-08
LINC02518	0.146585	0.0709393	-1.04708	5.19667e-15	3.52291e-14
AC027088.5	0.00414576	0.0388772	3.22921	0.0125589	0.0167786
LINC01915	0.0728254	0.0346338	-1.07226	5.28878e-13	2.76227e-12
AL137100.3	0.00333051	0.0203733	2.61286	4.8098e-08	1.33542e-07
AL022313.2	0.128061	1.03252	3.01127	8.27719e-06	1.70942e-05
AC004908.2	0.417492	0.982794	1.23514	2.74672e-11	1.15973e-10
MIR137HG	0.00118136	0.056449	5.57843	9.05488e-10	3.13885e-09
AC092484.1	0.00870847	0.404279	5.53679	1.41855e-10	5.48839e-10
EGILA	0.0318407	0.134738	2.08121	0.00450425	0.00643465
AC097658.2	0.0476661	0.0119757	-1.99285	2.16127e-12	1.05439e-11
AC022182.1	0.045122	0.177196	1.97344	6.77006e-09	2.09848e-08
AC016044.1	0.00236102	0.227293	6.589	3.4033e-12	1.61985e-11
PACERR	0.176524	0.624496	1.82283	5.14531e-07	1.25552e-06
AC117509.1	0.368066	0.119758	-1.61984	4.71657e-14	2.79574e-13
AL353689.3	0.00432373	0.100977	4.5456	3.41354e-08	9.68408e-08
FAM225B	0.0341492	0.0922638	1.43392	1.40282e-09	4.77109e-09
AP001025.1	0.0211898	0.129404	2.61044	0.0224037	0.0286987
U62317.3	0.116161	0.409749	1.81861	7.65158e-14	4.42721e-13
AC084880.3	0.339108	0.0817323	-2.05277	5.27034e-18	5.24052e-17
AL353747.2	0.704219	0.224988	-1.64617	3.6532e-07	9.08745e-07
AC105914.2	1.50561	0.218864	-2.78224	1.84178e-32	2.44297e-30
MGC27382	1.52591	0.215539	-2.82365	3.13303e-31	2.9367e-29
AC023355.1	0.0414322	0.0847983	1.03328	1.67114e-06	3.81309e-06
AL590666.5	0.0217492	0.155319	2.8362	0.000100712	0.000180613
AC009275.1	0.0366136	0.190331	2.37806	5.43644e-10	1.94198e-09
AL357093.1	0.743888	0.236938	-1.65057	1.05526e-08	3.19623e-08
AL357079.2	0.0127085	0.0393538	1.63071	4.86439e-10	1.75013e-09
MIR3945HG	1.39749	0.14369	-3.28181	3.21685e-32	3.91931e-30
AC099518.1	0.135192	0.647829	2.26061	4.2703e-14	2.5484e-13
AC022784.5	0.0858542	0.327074	1.92966	4.83411e-12	2.24316e-11
AC079684.1	0.265041	0.870512	1.71565	2.38061e-13	1.29533e-12
AC130466.1	0.171441	0.0407972	-2.07117	3.08106e-28	1.34533e-26
AL121672.3	0.121203	0.258104	1.09052	6.91275e-05	0.000126917
AC084816.1	0.00187966	0.020959	3.47903	1.12683e-05	2.28948e-05
AP003500.1	0.00667458	0.230992	5.11303	5.00039e-10	1.79534e-09
AC018865.2	0.00359492	0.159706	5.47331	0.00011675	0.000208101
AC073320.1	0.0145644	0.0466074	1.67811	4.13994e-08	1.16136e-07
AP001893.3	0.0215475	0.086882	2.01154	5.82373e-05	0.000107881
AC108066.2	0.0156576	0.102122	2.70536	1.58444e-07	4.14691e-07
AC015687.1	0.00748305	0.0405078	2.4365	5.48937e-06	1.16411e-05
SMCR5	0.0124186	0.0804466	2.69552	0.0241409	0.030728
AC016598.2	0.00167966	0.0189141	3.49322	4.56428e-11	1.87424e-10
SNAP47-AS1	0.0108373	0.0581258	2.42317	1.31672e-08	3.94735e-08
GAS1RR	0.266692	0.102127	-1.38481	4.40725e-23	8.11072e-22
PCBP2-OT1	0.0772373	0.216234	1.48523	7.55182e-06	1.56883e-05
AC025580.2	0.176019	0.488522	1.4727	3.66203e-12	1.73477e-11
Z95115.2	0.0345271	0.0761618	1.14134	4.12157e-07	1.01773e-06
AL137002.2	0.0710627	0.209581	1.56035	5.43485e-13	2.83225e-12
AC004895.1	0.0300068	0.0932753	1.63621	1.47616e-11	6.46971e-11
BFSP2-AS1	0.0199661	0.0953622	2.25586	1.98334e-09	6.62056e-09
AF131215.5	2.85928	1.00189	-1.51292	4.87622e-26	1.38785e-24
AC004490.1	0.0962915	0.0288716	-1.73776	2.11535e-22	3.57475e-21
LINC02560	0.482475	3.86385	3.00151	4.12527e-13	2.1937e-12
AL357146.1	0.0668983	0.0107677	-2.63526	8.73261e-30	5.33828e-28
BX255925.4	0.0496712	0.458205	3.20551	3.96252e-07	9.80518e-07
LINC01515	0.0763881	0.260898	1.77207	9.06736e-17	7.63794e-16
AC110769.2	0.0552712	0.204477	1.88734	3.76105e-13	2.01219e-12
AC007991.4	0.106786	0.39476	1.88625	0.000484204	0.000790514
AC087392.2	0.544049	0.217114	-1.32529	4.14643e-20	5.43832e-19
FBXL19-AS1	0.504668	1.08058	1.0984	4.19951e-10	1.52492e-09
AC002378.1	0.00870508	0.144543	4.0535	1.24566e-05	2.51744e-05
AC023644.1	0.0621271	0.0301599	-1.04259	1.46586e-08	4.36281e-08
AL162458.1	0.271071	0.569473	1.07096	6.90513e-10	2.43446e-09
AC011773.4	0.0304932	0.0942043	1.6273	2.15988e-07	5.54363e-07
AP001469.2	0.287631	0.65581	1.18906	5.90025e-09	1.84186e-08
HHATL-AS1	0.186978	0.0489698	-1.93291	6.56743e-12	3.00189e-11
AC022613.2	0.998131	0.357783	-1.48014	7.45594e-31	6.37384e-29
AC116428.1	0.0214593	0.0940134	2.13126	0.0068109	0.00944204
AC005363.2	0.0533627	0.137685	1.36747	0.000179112	0.000311441
SLC25A25-AS1	0.684075	1.69839	1.31194	8.35532e-11	3.3204e-10
LINC00628	0.00692034	0.109756	3.98731	3.56261e-20	4.73443e-19
AC131097.2	0.0627881	0.291663	2.21574	2.06166e-07	5.30506e-07
AC011498.3	0.0118729	0.0560328	2.2386	1.55001e-07	4.06285e-07
AC087276.2	0.0569305	0.173169	1.60491	0.000219053	0.000376238
LINC00944	0.0219322	0.0977152	2.15553	2.42441e-12	1.1738e-11
AC006159.1	0.470602	0.16576	-1.50541	1.454e-20	2.04024e-19
SCAT8	0.138097	2.23752	4.01815	5.41538e-23	9.78667e-22
SEMA3B-AS1	3.0265	1.42017	-1.09159	1.3048e-18	1.43548e-17
AL157888.1	0.0956678	0.228943	1.25888	2.03934e-09	6.78492e-09
AC010883.3	0.0682475	0.149342	1.12978	0.000153852	0.000269922
LINC02043	0.00878305	0.0597249	2.76554	5.31355e-14	3.13638e-13
AC103740.2	0.00631186	0.12032	4.25267	2.17116e-15	1.54799e-14
AC037198.1	0.509786	2.64463	2.3751	0.0246151	0.0312976
AP001122.1	0.00687458	0.0178584	1.37726	9.47475e-08	2.54908e-07
EDNRB-AS1	0.0108814	0.0322837	1.56895	0.000644099	0.0010345
AL391832.4	0.00851525	0.0329876	1.9538	4.78039e-08	1.32936e-07
AC093788.1	0.335197	0.909099	1.43943	1.98746e-10	7.54825e-10
LINC01176	0.284542	0.722191	1.34374	1.03989e-09	3.58003e-09
CNIH3-AS2	0.0125763	0.0714484	2.5062	2.3974e-09	7.90513e-09
SPANXA2-OT1	0.0171305	0.0522724	1.60948	0.00165726	0.00251197
AC084030.1	0.168675	0.00909981	-4.21226	2.16896e-36	1.1729e-33
LINC01738	0.112131	0.011757	-3.25359	4.02984e-26	1.15632e-24
AC005670.1	0.0322966	0.140641	2.12256	4.74633e-11	1.94445e-10
AC021851.2	0.00220169	0.0217213	3.30243	2.33406e-08	6.76079e-08
AC010422.4	0.131544	0.361753	1.45946	0.000151583	0.000266141
AC016394.1	0.241547	0.614046	1.34604	4.41886e-11	1.8209e-10
AC006213.3	0.0778119	0.223531	1.52241	1.67986e-06	3.83051e-06
AP002478.1	0.0230254	0.234111	3.34589	0.00274866	0.00405692
AC106858.1	0.0503441	0.166381	1.72459	0.000312955	0.000525578
AL162718.2	0.0136525	0.110683	3.01919	1.6403e-08	4.84509e-08
AC099050.1	0.110683	0.0525302	-1.07521	0.000176888	0.000308031
KCNMB2-AS1	0.017678	0.540732	4.93489	8.95067e-14	5.1492e-13
AC093752.2	0.0438373	0.151765	1.79161	2.02703e-05	4.00282e-05
AC010285.3	0.048939	0.16472	1.75096	5.00421e-10	1.79579e-09
AC106897.1	0.251541	0.117383	-1.09957	8.24816e-12	3.72891e-11
AC009093.1	0.059939	0.157745	1.39603	6.79861e-06	1.42414e-05
AC005281.1	0.072339	0.189423	1.38877	0.00625211	0.00872589
XACT	0.000428814	0.00175622	2.03405	0.00124943	0.0019279
LINC02830	0.0125407	0.358554	4.8375	2.84641e-07	7.19794e-07
AC008752.1	0.0458119	0.0938848	1.03517	0.000688483	0.00110101
AC008063.1	0.00908644	0.0582974	2.68164	7.09942e-10	2.49295e-09
LINC02517	0.0107797	0.00307217	-1.81098	1.82903e-11	7.8739e-11
AC016682.1	0.0138542	0.073718	2.41169	0.0345577	0.0428769
AC245060.2	0.263241	0.61017	1.21283	3.37664e-09	1.09139e-08
CARNMT1-AS1	0.0858	0.231492	1.43191	0.0219565	0.0281668
AC025871.1	0.0116288	0.0700356	2.59038	9.76013e-07	2.294e-06
AC012640.1	0.016122	0.113718	2.81836	2.23331e-16	1.79431e-15
LINC01814	0.0596068	0.151873	1.34932	4.20875e-09	1.3388e-08
AC018695.6	0.0959458	0.337091	1.81285	5.03435e-06	1.07312e-05
AC090970.2	0.163588	0.334601	1.03238	4.06346e-05	7.68112e-05
AC010207.1	0.429176	0.134426	-1.67476	9.88834e-21	1.41291e-19
AC008945.2	0.0401356	0.135056	1.7506	8.56659e-05	0.000155294
AL121990.1	0.0170559	0.0417577	1.29177	0.00110319	0.00171353
LINC00544	0.0108847	0.0280106	1.36366	2.74387e-05	5.31828e-05
AC016737.2	0.0691627	0.188201	1.44421	0.00208857	0.0031273
AL139420.1	0.00203051	0.0853191	5.39296	6.55801e-13	3.37945e-12
AP000753.2	0.0604695	0.328885	2.4433	0.0314649	0.0393031
COL4A2-AS1	0.410637	0.169235	-1.27884	6.31344e-12	2.89521e-11
GAS5	21.0723	48.0488	1.18915	9.37809e-13	4.75671e-12
AC008674.1	0.620731	0.124513	-2.31767	1.26283e-14	8.12233e-14
AP005262.1	0.0165966	0.0821208	2.30686	0.000507807	0.00082617
AL049747.1	0.0204034	0.0557397	1.4499	0.00238569	0.00355401
SILC1	0.085122	0.0358597	-1.24717	4.5117e-18	4.53752e-17
TYMSOS	0.0337847	0.187235	2.4704	9.60676e-26	2.60755e-24
CAMTA1-DT	0.268737	0.572205	1.09034	1.22248e-07	3.24558e-07
LINC01436	1.07047	9.8439	3.20099	5.64083e-07	1.3693e-06
LINC01842	0.0612966	0.783927	3.67684	9.85144e-15	6.43042e-14
AL163953.1	0.00244746	0.237184	6.59858	7.74411e-19	8.75259e-18
AL136172.1	0.00782712	0.0238523	1.60758	1.24206e-05	2.51127e-05
AC084064.1	0.0966661	0.0299768	-1.68916	7.63793e-14	4.42295e-13
LINC02128	0.00208644	0.039597	4.24628	1.05273e-05	2.14513e-05
AC027031.2	0.504398	1.49934	1.57169	4.77772e-09	1.50819e-08
AL161618.1	1.37498	0.277631	-2.30817	1.44897e-15	1.05667e-14
AC068831.5	0.0412915	0.0946069	1.1961	0.000649865	0.00104329
AC138904.3	0.00184237	0.0307224	4.05966	3.49491e-15	2.42061e-14
AC092119.2	0.271488	0.891393	1.71517	2.63983e-15	1.85766e-14
AC009005.1	0.298483	1.28283	2.10361	8.42594e-21	1.21134e-19
AP001021.3	0.0383085	0.11425	1.57646	0.000243173	0.000414024
AC026355.2	0.350798	1.47293	2.06998	7.25717e-06	1.51221e-05
AC253536.6	0.310175	0.698821	1.17184	1.92175e-10	7.31054e-10
AC114730.3	0.228417	0.465208	1.0262	0.000859825	0.0013562
AL353801.2	0.0169237	0.0607809	1.84457	0.0403834	0.0495887
AC107959.3	0.218095	1.07438	2.30047	5.31815e-20	6.85992e-19
FAM181A-AS1	0.311573	0.0931848	-1.7414	7.01046e-19	8.01358e-18
AC103706.1	0.626163	1.50985	1.26979	3.51881e-08	9.95462e-08
LINC01792	0.00171525	0.0316006	4.20346	3.9611e-13	2.10959e-12
AC025539.1	0.0299932	0.121356	2.01654	1.17394e-05	2.37902e-05
HOTAIR	0.0026322	0.396865	7.23623	3.13483e-12	1.4951e-11
AC092802.1	0.233793	0.113735	-1.03956	6.99932e-11	2.80372e-10
AL031770.1	0.043	0.197473	2.19925	0.000545595	0.000884579
DLEU1	0.121178	0.382062	1.65668	9.0673e-17	7.63794e-16
AC110795.1	0.0361441	0.163986	2.18174	0.0184384	0.024013
LINC01963	3.61549	1.63358	-1.14615	5.48827e-26	1.5495e-24
AC108868.1	0.0742593	0.0149308	-2.31428	1.76257e-15	1.26696e-14
AC005387.2	0.197502	0.462499	1.22759	2.816e-11	1.18684e-10
ADAMTS9-AS1	0.782797	0.199447	-1.97263	2.50869e-30	1.8371e-28
PURPL	0.0117932	0.168202	3.83416	0.00308551	0.00452464
CYP4A22-AS1	0.0666746	0.419594	2.65379	1.75172e-23	3.40182e-22
AC104938.1	0.475778	0.17085	-1.47756	6.40524e-26	1.78686e-24
AC245187.2	0.0426305	0.00658015	-2.69569	4.25495e-22	6.95634e-21
AC015987.1	0.0823593	0.23077	1.48645	3.11395e-05	5.98831e-05
AC022217.2	0.135483	0.0393087	-1.78519	2.09599e-12	1.02539e-11
AC010547.2	0.1	0.597343	2.57856	0.000198467	0.000342638
PHKA1-AS1	0.0133169	0.070754	2.40955	5.84252e-06	1.23379e-05
AC027601.2	0.58659	0.184449	-1.66913	2.18711e-23	4.17809e-22
AC105219.1	0.056822	0.487735	3.10158	1.66607e-13	9.22242e-13
LINC00244	0.0511017	0.144922	1.50383	0.0173755	0.022696
AL132639.3	0.119488	0.256884	1.10425	1.7758e-07	4.61341e-07
AC006111.2	0.161053	0.431942	1.42331	2.29128e-11	9.75043e-11
AC100827.4	0.0151847	0.0361798	1.25256	0.0100609	0.013662
AC073349.4	0.181417	0.785305	2.11394	2.40777e-14	1.49396e-13
GCC2-AS1	0.169868	0.34016	1.0018	6.66317e-13	3.42664e-12
AL161729.2	0.0212356	0.197248	3.21545	0.000328716	0.000550733
AL390719.2	0.952308	3.48528	1.87177	3.81974e-12	1.80099e-11
AC131254.1	0.0125966	0.0319184	1.34135	6.5071e-12	2.97625e-11
AC010327.5	0.039878	0.105119	1.39837	1.10351e-05	2.24535e-05
AC015802.7	0.597671	1.53448	1.36033	7.75154e-06	1.60747e-05
AC138356.1	0.190559	0.0868898	-1.13298	1.86742e-24	4.19424e-23
AC087742.1	0.0939458	0.216641	1.2054	1.22887e-05	2.48603e-05
C1orf220	0.0466	0.258574	2.47217	4.72523e-25	1.11471e-23
AL137009.1	1.44592	0.476228	-1.60227	3.30335e-26	9.63591e-25
LINC01518	0.00582712	0.316989	5.7655	2.59273e-14	1.59885e-13
AC130371.1	0.0301627	0.167457	2.47295	5.21253e-05	9.72249e-05
AC131944.1	0.0162271	0.0404564	1.31796	0.0303985	0.0380998
AQP4-AS1	0.141064	0.0650907	-1.11583	4.92065e-11	2.00767e-10
AC015712.6	0.0305186	0.249967	3.03398	9.08293e-12	4.08267e-11
LINC02387	0.0320136	0.366541	3.51722	6.05735e-10	2.1572e-09
AC064836.3	0.292722	1.02098	1.80236	3.79083e-20	5.00931e-19
AC007906.1	0.0526949	0.281014	2.41491	0.00362029	0.00524431
AC025062.3	0.11438	0.554403	2.2771	3.26325e-07	8.16392e-07
AC006504.1	0.123239	0.309625	1.32907	0.00487377	0.00692874
AC022239.1	0.0841831	0.258705	1.61971	4.59861e-07	1.12917e-06
AC188617.1	0.00832881	0.0574788	2.78685	8.44742e-10	2.93987e-09
AC092723.1	0.0438797	0.0173698	-1.33697	1.0108e-06	2.37021e-06
AC139887.2	0.480966	1.16601	1.27757	8.67994e-18	8.41655e-17
AC108727.1	0.252803	0.656892	1.37764	0.00341422	0.00497038
AL606489.1	0.277393	1.1037	1.99234	1.9697e-14	1.23634e-13
AC136475.3	3.80316	17.1308	2.17132	4.69408e-07	1.15101e-06
LINC01979	0.00819153	0.0472525	2.52819	1.59982e-11	6.96823e-11
AC100791.2	0.00415424	0.0891022	4.42281	3.15368e-11	1.31753e-10
KLRK1-AS1	0.15658	0.316314	1.01446	0.00182049	0.00274753
AC009137.2	0.0580661	0.191496	1.72155	0.000172052	0.000299982
AC068580.3	0.108319	0.271405	1.32517	1.58694e-11	6.92057e-11
AC104695.3	0.72209	2.6759	1.88977	0.00254029	0.00376756
AL590064.1	1.34115	3.3197	1.30758	8.45669e-09	2.59044e-08
AP001596.2	0.102951	0.0359555	-1.51767	1.87795e-08	5.49395e-08
AL354861.2	0.0126034	0.110968	3.13827	6.22294e-11	2.51277e-10
MIR223HG	1.34178	0.61975	-1.11439	1.48493e-17	1.39187e-16
PCAT1	0.0755983	0.153528	1.02208	0.00891628	0.0121972
FARSA-AS1	0.0532695	0.145971	1.4543	0.000325576	0.000545732
HHIP-AS1	5.32296	1.842	-1.53096	5.2061e-23	9.45707e-22
AC021192.1	0.071	0.0258777	-1.45611	1.81059e-08	5.30796e-08
RALY-AS1	0.301331	0.688014	1.19109	1.58537e-21	2.46575e-20
AL031121.2	0.00870508	0.00427699	-1.02526	2.35787e-09	7.77842e-09
AC119427.1	1.07627	3.84851	1.83826	1.714e-24	3.86198e-23
AC012213.3	0.119246	0.340833	1.51513	4.77603e-09	1.50819e-08
LINC00970	0.0189119	0.0538267	1.50903	0.00391027	0.00563419
AP001178.4	0.00648136	0.0370848	2.51646	8.80011e-10	3.05204e-09
AC023481.1	0.00414237	0.0478644	3.53042	4.99763e-06	1.06562e-05
FGF10-AS1	0.0586407	0.00990093	-2.56627	6.59491e-27	2.17663e-25
LINC01655	0.392742	1.69219	2.10724	5.35759e-05	9.97454e-05
EPS15-AS1	0.167481	0.387833	1.21144	2.15088e-05	4.23667e-05
AL133153.2	0.0478898	0.305969	2.6756	3.91155e-19	4.5754e-18
AC019193.2	0.717995	0.150474	-2.25446	2.63981e-26	7.83032e-25
AC093582.1	0.101007	0.456235	2.17533	4.44126e-21	6.60085e-20
AP003717.1	0.20862	0.745444	1.83722	1.73701e-08	5.10502e-08
AC017048.3	0.0272288	0.129663	2.25156	0.0388865	0.0478632
AC107032.3	0.0251017	0.0732625	1.54529	1.21681e-10	4.74703e-10
LINC01447	0.151902	0.0206809	-2.87677	2.88337e-30	2.00694e-28
ALG13-AS1	0.622164	1.30488	1.06855	0.0307515	0.038501
AC117386.2	0.00776102	0.262893	5.08208	3.07331e-11	1.2868e-10
AC024337.2	0.300044	0.100242	-1.58169	4.38744e-23	8.09546e-22
LINC00973	0.0273576	2.05288	6.22956	1.85805e-08	5.44482e-08
LINC01918	0.0209271	0.0444506	1.08683	0.0105802	0.0143036
AC024257.1	0.334278	0.0992941	-1.75127	3.2669e-21	4.90732e-20
AC009121.2	0.0384136	0.207774	2.43533	4.56303e-18	4.56953e-17
C8orf34-AS1	4.49386	1.81799	-1.30561	3.43105e-20	4.5769e-19
LINC00158	0.0115593	0.0311814	1.43163	0.000449261	0.000737061
AL357075.3	0.184949	0.392976	1.08731	0.00125697	0.00193911
MIS18A-AS1	0.129205	0.346282	1.42229	6.00022e-11	2.42562e-10
LINC02749	0.0810864	0.230793	1.50907	1.52017e-05	3.03775e-05
AC105339.2	0.0168305	0.0745974	2.14805	1.19132e-19	1.47187e-18
C2orf91	0.681593	0.0959579	-2.82844	9.22782e-30	5.59238e-28
AC007405.2	0.0146763	0.0793718	2.43514	4.20421e-12	1.96906e-11
AC026780.2	0.0880102	0.0191787	-2.19817	2.49673e-18	2.63149e-17
AC027801.4	0.0262288	0.122837	2.22753	4.63197e-05	8.69499e-05
LINC02683	0.00895932	0.112633	3.6521	3.74632e-09	1.20094e-08
AC100810.3	0.038661	0.132153	1.77326	3.46772e-06	7.52178e-06
LINC00092	0.606754	0.178557	-1.76473	5.1047e-29	2.65822e-27
AL008723.2	0.105395	0.292464	1.47245	0.00527056	0.00745364
LINC02381	0.755356	1.75462	1.21593	0.0178459	0.0232715
AL355388.1	0.185597	0.538771	1.5375	1.3004e-16	1.07424e-15
LINC02228	0.00691525	0.135706	4.29456	0.000111041	0.000198278
LINC02454	0.0247814	0.15531	2.64783	0.00173101	0.00261759
LINC00173	0.127246	0.378547	1.57286	5.84951e-09	1.82846e-08
AC008764.6	0.253893	0.563315	1.14972	4.69693e-13	2.47893e-12
PACRG-AS3	0.165663	0.0169353	-3.29015	9.40459e-31	7.6877e-29
AL109910.2	0.0227881	0.00831521	-1.45446	6.51355e-14	3.80318e-13
AC005224.3	0.223278	0.471313	1.07784	2.38656e-05	4.66172e-05
AL772337.2	0.330273	0.0508907	-2.69818	1.15867e-32	1.58561e-30
AC026785.3	0.0021322	1.16141	9.08931	7.14755e-15	4.75826e-14
AL360270.2	0.0507915	0.137144	1.43303	1.38696e-05	2.7858e-05
AC243830.2	0.0848695	0.305284	1.84683	3.6575e-11	1.51605e-10
AL158063.1	0.128914	0.269101	1.06175	3.16266e-05	6.07638e-05
AC092809.2	0.507683	0.248104	-1.03298	3.68014e-18	3.79346e-17
CHL1-AS1	0.0153949	0.108665	2.81936	7.40849e-07	1.76788e-06
AC004543.1	0.0395237	0.118678	1.58626	2.6994e-06	5.93953e-06
AP006621.2	0.799302	1.83456	1.19862	7.44841e-06	1.54872e-05
AJ239328.1	0.0166254	0.0523809	1.65565	2.33834e-05	4.5726e-05
LINC01117	0.0584424	0.182622	1.64377	0.00156574	0.00238095
LINC01833	0.00421695	0.4727	6.80858	1.00021e-17	9.61898e-17
RNF139-AS1	0.151973	0.419504	1.46487	8.7971e-16	6.5443e-15
LINC02227	0.0052678	0.0205024	1.96052	2.69362e-07	6.83368e-07
LINC00705	0.00335763	0.0906334	4.75453	1.12585e-05	2.28816e-05
AC245100.1	0.00349153	0.0183258	2.39195	8.40482e-11	3.3363e-10
AC092720.3	0.0472712	0.110986	1.23135	9.96392e-08	2.67149e-07
AC087741.1	0.294927	0.967717	1.71423	5.76602e-16	4.41559e-15
AC004765.1	0.0476186	0.540935	3.50586	7.22e-08	1.96884e-07
AL022323.2	0.00359831	0.0219256	2.60723	0.0144065	0.0190443
LINC00551	0.555005	0.0939659	-2.56229	1.24156e-18	1.37235e-17
AC092112.1	0.062422	0.214764	1.78263	0.00101361	0.00158489
AC012447.1	0.0751237	0.24975	1.73314	2.89669e-07	7.31455e-07
AC093001.2	0.00849322	0.390678	5.52352	1.94093e-16	1.5756e-15
AC239799.2	0.0104339	0.0247096	1.2438	0.0082947	0.0113779
AC097532.2	0.0145932	0.0423818	1.53815	2.89519e-06	6.35441e-06
AC109322.1	0.336244	0.904499	1.42761	2.32626e-18	2.48158e-17
AC130814.1	0.0227763	0.0673607	1.56437	0.011003	0.0148381
PCCA-DT	0.935236	3.16425	1.75846	3.08453e-24	6.67208e-23
AL358115.1	0.0324441	0.155847	2.26411	1.02179e-12	5.16774e-12
AC093607.1	0.112571	0.0283134	-1.99128	1.65118e-11	7.17858e-11
AC092718.4	2.67156	5.526	1.04855	4.05535e-14	2.43002e-13
AL035409.2	1.91474	0.408218	-2.22974	7.04823e-30	4.46388e-28
AC003005.2	0.0242712	0.0708896	1.54633	0.00999019	0.0135712
AC010198.2	0.0178492	0.0928121	2.37846	5.57293e-06	1.18076e-05
LINC02263	0.0003	0.0186703	5.95964	3.03561e-09	9.88437e-09
LINC01917	0.122695	0.0406237	-1.59468	1.56193e-17	1.46016e-16
DDX11-AS1	0.0420576	0.244396	2.53878	6.78028e-33	1.01416e-30
AC008011.2	0.0463864	0.0210807	-1.13778	4.96766e-06	1.05987e-05
Z84723.1	0.0193712	0.0546675	1.49677	7.25773e-06	1.51221e-05
ZNF687-AS1	0.0968085	0.25083	1.37351	9.78657e-14	5.59346e-13
B3GAT1-DT	0.131322	1.07094	3.02769	6.2999e-07	1.5162e-06
AC024560.1	0.0287407	0.162574	2.49993	7.31368e-09	2.25505e-08
LINC01511	0.0135	0.458915	5.0872	1.34092e-08	4.01478e-08
AC090164.2	0.0260712	0.158605	2.60491	0.000215476	0.000370456
AC005180.2	0.786092	0.222424	-1.82138	4.16173e-20	5.44822e-19
AC130456.3	0.256059	0.627444	1.29301	0.000881529	0.00138701
AC091912.3	0.0439186	0.00890427	-2.30226	6.11194e-27	2.02674e-25
AC008105.1	0.1406	0.290295	1.04592	2.68499e-06	5.91336e-06
AC106820.6	0.00328305	0.0296924	3.17698	1.1333e-09	3.8845e-09
MIR4713HG	0.00934915	0.221446	4.56598	6.08703e-12	2.79685e-11
AL450270.1	0.210554	0.057672	-1.86825	1.51869e-13	8.46663e-13
AL442125.2	0.277205	0.585033	1.07756	0.030066	0.0376964
AL159169.3	0.179871	0.508682	1.4998	0.00314579	0.00460822
AC021594.1	0.0109237	0.115577	3.40331	6.359e-10	2.25549e-09
LINC01612	1.02177	0.470093	-1.12005	7.6674e-19	8.67984e-18
KCNQ1OT1	0.0519898	0.269533	2.37416	7.25959e-07	1.73765e-06
FEZF1-AS1	0.0364678	2.71984	6.22075	5.95367e-27	2.02195e-25
AL139123.1	0.152719	0.456314	1.57915	1.11231e-11	4.94906e-11
TMEM75	0.0103407	0.335865	5.02148	7.99375e-16	6.01671e-15
AL356299.2	0.104512	0.423098	2.01732	7.00461e-18	6.86784e-17
AL136115.2	0.174086	0.749135	2.10542	9.61336e-05	0.000172932
AL024498.1	0.146451	0.406753	1.47374	3.15132e-20	4.22783e-19
CRTC3-AS1	0.132936	0.296261	1.15614	1.60622e-09	5.42091e-09
AC117464.1	0.00295593	0.112984	5.25636	6.61289e-11	2.65801e-10
CLLU1	0.0024322	0.0078744	1.69491	0.027895	0.0351563
AC103923.1	0.0277475	0.102838	1.88995	3.92058e-09	1.2511e-08
TMED2-DT	0.144581	0.467885	1.69427	2.36631e-21	3.6085e-20
ASH1L-IT1	0.025922	0.297148	3.51893	0.000117485	0.000209358
LINC01735	0.00715254	0.0308959	2.11089	8.10299e-06	1.67443e-05
AC092115.3	0.100997	0.813254	3.0094	2.43095e-25	5.99634e-24
AC010735.1	0.0230203	0.198752	3.10999	4.02627e-07	9.95942e-07
LINC02576	0.108847	0.583639	2.42277	6.8767e-19	7.87349e-18
AC244250.4	0.00265254	0.020431	2.94531	5.85118e-08	1.61499e-07
LINC01095	0.00712712	0.00302968	-1.23415	2.41845e-07	6.16898e-07
CALML3-AS1	0.0152237	0.193816	3.6703	1.77299e-17	1.65307e-16
LINC02289	0.8773	0.347944	-1.33422	3.74893e-24	7.96222e-23
AC016813.1	0.0168288	0.0073295	-1.19915	3.13083e-05	6.01852e-05
AP000821.1	0.0849288	0.0227553	-1.90005	1.90502e-13	1.04791e-12
FOXCUT	0.0635271	0.212075	1.73913	0.00133395	0.00204931
AL807776.1	0.0236271	0.0620692	1.39343	7.47408e-08	2.03575e-07
AC239809.3	0.00805085	0.0207065	1.36287	0.00156127	0.0023752
LINC02552	0.00954237	0.00251169	-1.92569	1.9929e-19	2.41971e-18
FUT8-AS1	0.145283	0.396915	1.44997	9.86635e-15	6.43418e-14
AC105053.1	0.340281	0.144555	-1.23511	7.83468e-19	8.84074e-18
LANCL1-AS1	4.53754	0.413617	-3.45554	7.58932e-35	2.13412e-32
RMST	0.0932034	0.0403048	-1.20943	4.81809e-20	6.26084e-19
AL096865.1	0.122959	0.623138	2.34137	5.4438e-22	8.81795e-21
AC006299.1	0.0275593	0.0625913	1.18342	0.00942515	0.0128508
AC011503.2	0.281464	1.17526	2.06195	1.47485e-19	1.80946e-18
AC234917.3	0.437444	1.01624	1.21607	3.87861e-18	3.97473e-17
LINC02814	0.0917339	0.289984	1.66045	0.015002	0.0197683
LINC01517	0.00238475	0.0223597	3.229	3.42981e-05	6.55205e-05
AL035420.1	0.0172983	0.0435482	1.33198	0.000259701	0.000440564
AC009403.2	0.00489661	0.0112289	1.19737	6.9357e-06	1.45113e-05
FSIP2-AS1	0.0182542	0.0709779	1.95914	1.69689e-05	3.37076e-05
AL513327.2	0.167629	0.489336	1.54556	0.000231963	0.000396281
ITGB1-DT	0.0193915	0.244769	3.65792	2.2973e-16	1.84151e-15
OGFRP1	0.306239	0.826426	1.43223	9.20065e-33	1.34751e-30
AC091132.2	0.105742	0.261227	1.30475	2.08305e-07	5.3562e-07
TSC22D1-AS1	0.120222	0.245549	1.03031	3.10446e-07	7.79441e-07
LINC02842	0.00300847	0.0232156	2.94799	1.22882e-06	2.84915e-06
AC026992.2	0.824453	0.136663	-2.59281	1.26272e-30	1.00874e-28
AC245884.11	0.123503	0.044216	-1.48191	9.30885e-17	7.80921e-16
FAM138B	0.0351525	0.0131763	-1.41569	5.09852e-10	1.82591e-09
AC002306.1	0.0220424	0.08369	1.92478	0.00164666	0.00249698
AL450306.1	0.0580661	0.144865	1.31894	2.25964e-08	6.55873e-08
AL669970.3	0.143722	0.0654304	-1.13525	2.20097e-12	1.07078e-11
AL109615.2	0.0334153	0.106847	1.67697	6.52084e-05	0.000120067
LINC02471	0.878866	0.238561	-1.88129	3.00322e-25	7.33077e-24
AC232271.1	0.446869	0.93031	1.05786	1.58277e-09	5.35202e-09
LINC01607	0.0551983	0.299123	2.43804	6.35589e-21	9.27011e-20
AC048383.1	0.0144932	0.119085	3.03854	2.3482e-06	5.2141e-06
AC015813.4	0.0532627	0.289394	2.44184	1.59147e-08	4.71472e-08
AC121757.1	0.648078	1.43918	1.151	0.00016739	0.000292361
LINC00330	0.0105847	0.0560093	2.40368	1.04169e-06	2.4386e-06
AL158055.1	0.098022	0.0402837	-1.28291	2.50898e-23	4.72871e-22
AL049869.2	0.214146	0.472877	1.14287	0.0207741	0.0267868
AC148476.1	0.115932	0.525296	2.17985	3.05273e-06	6.67103e-06
C11orf72	0.0173017	0.0517258	1.57997	1.77555e-08	5.21175e-08
SLC12A9-AS1	0.30289	1.41129	2.22015	2.77422e-24	6.03801e-23
AC069222.1	0.0245525	0.0905609	1.88302	9.80513e-14	5.59952e-13
AL161725.2	0.116929	0.236332	1.01518	0.000718498	0.00114666
AL359697.1	0.265763	0.59945	1.1735	0.00392269	0.00564976
AC009955.4	0.030039	0.073195	1.28491	0.00606241	0.00848303
AC091057.1	0.250951	0.681529	1.44137	1.36752e-17	1.28757e-16
AC021733.4	0.0635763	0.030813	-1.04495	3.99254e-20	5.2561e-19
AL450332.1	0.025778	0.0103618	-1.31487	2.52853e-11	1.07017e-10
LINC02813	0.0129271	0.194724	3.91296	0.000121099	0.000215308
AC010336.2	0.0299271	0.0748655	1.32285	0.000307729	0.000517421
AL445183.2	0.0316576	0.361465	3.51323	1.30494e-06	3.01669e-06
LINC00482	0.792846	1.93549	1.28759	2.93006e-05	5.66044e-05
AC005632.6	0.0972983	0.317201	1.70491	2.89799e-05	5.60156e-05
AC103718.1	0.00560678	0.329877	5.87861	2.3341e-27	8.96651e-26
AP005436.2	0.0797644	0.292074	1.87252	0.00344563	0.00500984
AL591686.2	0.318027	0.13726	-1.21223	2.08002e-13	1.13794e-12
ERVK-28	0.00592203	0.0948651	4.00171	1.76109e-09	5.91799e-09
AL731533.3	0.00455932	0.21277	5.54433	4.06043e-19	4.74166e-18
ERVE-1	1.10213	0.493737	-1.15848	9.45691e-20	1.19143e-18
AC135782.1	0.00397966	0.0457523	3.52313	1.45823e-07	3.84232e-07
AC025470.2	0.149869	0.0272842	-2.45757	6.46511e-24	1.32121e-22
AC090921.1	0.0294119	0.0905911	1.62297	2.87594e-05	5.56048e-05
AC010168.1	0.0639644	0.364199	2.50939	6.3087e-10	2.24104e-09
LAPTM4A-DT	0.0172034	0.0505571	1.55522	0.000167945	0.000293185
LINC01341	0.0644831	0.155717	1.27194	4.21251e-05	7.95006e-05
AC021491.2	0.0207051	0.0671132	1.69661	2.59393e-09	8.50528e-09
AC007262.2	0.0308356	0.103396	1.74552	5.31392e-07	1.29576e-06
LINC01502	0.0144186	0.119929	3.05617	0.000844483	0.00133289
AC015726.1	2.83406	1.22326	-1.21214	4.98409e-23	9.12452e-22
AC135178.2	0.111041	0.0367032	-1.59711	6.15931e-09	1.91678e-08
STEAP2-AS1	0.00901695	0.119069	3.72302	2.81287e-15	1.96957e-14
AC007881.4	0.375198	1.14423	1.60865	4.43073e-11	1.82472e-10
AL645608.8	0.0202153	0.391316	4.27482	6.25083e-23	1.121e-21
AC011462.4	0.5649	1.41416	1.32388	7.03735e-11	2.81735e-10
AC025031.4	0.0372966	0.303005	3.02223	2.20646e-18	2.36094e-17
AC026412.4	0.0021661	0.0407354	4.23311	7.95291e-11	3.16585e-10
LINC02246	0.0170169	0.0702894	2.04634	0.00027411	0.000463323
AC124861.1	0.187583	0.0611356	-1.61744	4.95026e-15	3.37212e-14
AC083806.2	0.0297831	0.14529	2.28638	1.4855e-06	3.41164e-06
AP001160.1	0.0748763	0.20598	1.45992	2.21879e-11	9.44768e-11
AC104984.2	0.0194051	0.195396	3.3319	5.7448e-07	1.39214e-06
U47924.1	0.0493695	0.258793	2.39011	3.31123e-14	2.01192e-13
LNCOC1	0.0311441	0.104879	1.7517	1.89693e-10	7.22006e-10
SATB2-AS1	0.0205136	0.17129	3.06179	2.92698e-22	4.86447e-21
AC008453.2	0.218114	0.0903878	-1.27088	3.40324e-21	5.09037e-20
AC005699.1	0.0174373	0.070556	2.01659	6.8882e-06	1.44205e-05
AC087379.1	0.00779831	0.177632	4.50959	8.97598e-09	2.74234e-08
LINC00456	0.00306949	0.0587009	4.25731	0.00160256	0.00243484
EPB41L4A-DT	1.44882	0.645392	-1.16663	3.26455e-22	5.41268e-21
[truncated: 1,436 more rows]
