# Supplementary material for: Identification of endoplasmic reticulum stress-related lncRNAs in lung adenocarcinoma by bioinformatics and experimental validation
Source: Ann Med. 2023 Aug 29;55(2):2251500. doi: 10.1080/07853890.2023.2251500 (PMC10467521; doi:10.1080/07853890.2023.2251500)
Supplement: Supplemental Material [file IANN_A_2251500_SM2154.zip › suppl_data/TableS3.xlsx]

## Sheet: net.network
ERgene	lncRNA	cor	pvalue	Regulation
CDK5RAP3	PTGES2-AS1	0.433063	4.76604e-26	postive
HERPUD1	AL591518.1	0.540017	3.97402e-42	postive
OPA1	AC026356.1	0.446762	8.35634e-28	postive
TMTC3	AC026356.1	0.444114	1.85215e-27	postive
ALOX5	AC006033.2	0.554794	7.82671e-45	postive
PPP1R15B	AC099811.4	0.45747	3.10974e-29	postive
TMTC3	AC099811.4	0.436383	1.81907e-26	postive
CDK5RAP3	AC073957.3	0.554782	7.86698e-45	postive
PPP1R15B	AC103703.1	0.444119	1.84977e-27	postive
TMTC3	AC103703.1	0.459564	1.61121e-29	postive
CDK5RAP3	AL121917.1	0.419408	2.24169e-24	postive
OPA1	ALMS1-IT1	0.482307	9.46466e-33	postive
TMTC3	ALMS1-IT1	0.474123	1.46814e-31	postive
CDK5RAP3	AC010201.2	0.435543	2.32307e-26	postive
CDK5RAP3	NARF-AS1	0.455686	5.42406e-29	postive
SELENOK	LINC01506	0.438432	9.98504e-27	postive
PPP1R15B	RSF1-IT1	0.42033	1.73788e-24	postive
TMTC3	RSF1-IT1	0.486977	1.91457e-33	postive
PPP1R15B	AC106037.3	0.408946	3.81212e-23	postive
TMTC3	AC106037.3	0.422915	8.47708e-25	postive
PPP1R15B	AC090772.2	0.482967	7.5633e-33	postive
TMTC3	AC090772.2	0.451327	2.08381e-28	postive
CDK5RAP3	AC027601.5	0.489917	6.91423e-34	postive
PPP1R15B	AC023051.1	0.402151	2.27769e-22	postive
RNF175	AC023051.1	0.403761	1.49679e-22	postive
TMTC3	AC023051.1	0.419599	2.12648e-24	postive
CDK5RAP3	AL353708.3	0.437055	1.49459e-26	postive
PPP1R15B	AC093675.2	0.4701	5.50055e-31	postive
TMTC3	AC093675.2	0.441837	3.6523e-27	postive
PPP1R15B	AC092338.1	0.407877	5.06435e-23	postive
TMTC3	AC092338.1	0.434877	2.81915e-26	postive
TMTC3	AC016590.2	0.409628	3.1791e-23	postive
TMTC3	AC011405.1	0.431615	7.22872e-26	postive
TMTC3	THOC7-AS1	0.412935	1.30952e-23	postive
PPP1R15B	AC005034.2	0.404948	1.09681e-22	postive
TMTC3	AC005034.2	0.427005	2.68846e-25	postive
PPP1R15B	UBE2R2-AS1	0.436834	1.59466e-26	postive
CDK5RAP3	AL158835.2	0.419506	2.18175e-24	postive
CDK5RAP3	MIR503HG	0.403412	1.63966e-22	postive
PPP1R15B	AC092794.2	0.429561	1.30119e-25	postive
TMTC3	AC092794.2	0.444622	1.59092e-27	postive
PPP1R15B	AL031768.2	0.411006	2.19953e-23	postive
TMTC3	AL031768.2	0.436735	1.64123e-26	postive
CDK5RAP3	AC011479.2	0.489903	6.94841e-34	postive
PPP1R15B	AC100774.1	0.426673	2.95261e-25	postive
TMTC3	AC100774.1	0.445864	1.09524e-27	postive
CDK5RAP3	AL731563.3	0.451087	2.24267e-28	postive
CDK5RAP3	AC025171.5	0.458722	2.10018e-29	postive
CDK5RAP3	AC245052.4	0.75331	8.46976e-100	postive
OPA1	LINC00630	0.408857	3.90399e-23	postive
PPP1R15B	LINC00630	0.420121	1.84157e-24	postive
TMTC3	LINC00630	0.49343	2.02038e-34	postive
RNF175	AC107021.1	0.413939	9.98237e-24	postive
TMTC3	AC090945.1	0.410322	2.64094e-23	postive
PPP1R15B	AC011465.1	0.421868	1.13474e-24	postive
TMTC3	AC011465.1	0.447926	5.87547e-28	postive
CDK5RAP3	STPG3-AS1	0.518124	2.34029e-38	postive
CDK5RAP3	ZNF436-AS1	0.561921	3.46371e-46	postive
RNF175	STEAP3-AS1	0.432548	5.52725e-26	postive
OPA1	C2orf27A	0.417494	3.79342e-24	postive
TMTC3	C2orf27A	0.531497	1.25654e-40	postive
PPP1R15B	AC022400.2	0.422471	9.59615e-25	postive
TMTC3	AC022400.2	0.422512	9.48699e-25	postive
CDK5RAP3	AC027796.5	0.424975	4.76349e-25	postive
CDK5RAP3	AC233280.1	0.403387	1.6505e-22	postive
OPA1	AC011933.3	0.407963	4.94962e-23	postive
PPP1R15B	AC011933.3	0.437062	1.49168e-26	postive
TMTC3	AC011933.3	0.431809	6.83674e-26	postive
PPP1R15B	AC015849.4	0.488689	1.05933e-33	postive
TMTC3	AC015849.4	0.487302	1.71166e-33	postive
CDK5RAP3	AL031717.1	0.496696	6.35387e-35	postive
RNF175	AL031717.1	0.413591	1.09676e-23	postive
PPP1R15B	AC092535.4	0.413406	1.15323e-23	postive
TMTC3	AC092535.4	0.403002	1.82512e-22	postive
TMTC3	AC027514.2	0.419465	2.2066e-24	postive
PPP1R15B	LINC00216	0.44588	1.09006e-27	postive
TMTC3	LINC00216	0.457515	3.06603e-29	postive
TMTC3	AC131159.1	0.406509	7.27256e-23	postive
PPP1R15B	AC010320.4	0.457767	2.83358e-29	postive
TMTC3	AC010320.4	0.46791	1.12104e-30	postive
TMTC3	AC108463.3	0.400673	3.34214e-22	postive
CDK5RAP3	MHENCR	0.554004	1.10081e-44	postive
CDK5RAP3	LINC01355	0.496762	6.20666e-35	postive
TMTC3	AC120193.1	0.439707	6.86062e-27	postive
PPP1R15B	AC011825.2	0.492011	3.32681e-34	postive
TMTC3	AC011825.2	0.425281	4.37142e-25	postive
CDK5RAP3	AL138921.1	0.453546	1.05287e-28	postive
CDK5RAP3	AC098484.4	0.572959	2.38075e-48	postive
ERO1A	AC003965.2	0.419534	2.16519e-24	postive
PPP1R15B	AC024267.5	0.424177	5.95771e-25	postive
TMTC3	AC024267.5	0.448053	5.65335e-28	postive
CDK5RAP3	AC004584.1	0.510144	4.74973e-37	postive
CDK5RAP3	ZKSCAN2-DT	0.555432	5.93933e-45	postive
PPP1R15B	AC027644.3	0.447473	6.7391e-28	postive
TMTC3	AC027644.3	0.410665	2.40994e-23	postive
PPP1R15B	AC004825.3	0.469953	5.77173e-31	postive
TMTC3	AC004825.3	0.460125	1.34998e-29	postive
TMTC3	AC003681.1	0.427404	2.40171e-25	postive
TMTC3	AC008966.3	0.417143	4.1749e-24	postive
PPP1R15B	LINC01409	0.42327	7.67864e-25	postive
TMTC3	LINC01409	0.400736	3.28818e-22	postive
CDK5RAP3	AC004263.1	0.573204	2.12724e-48	postive
PPP1R15B	AC010531.5	0.414926	7.64041e-24	postive
CDK5RAP3	AL117379.1	0.60277	1.27592e-54	postive
FBXO44	LINC01569	0.458118	2.53805e-29	postive
SELENOK	SOCAR	0.49296	2.3834e-34	postive
SELENOK	CYTOR	0.445111	1.37387e-27	postive
CDK5RAP3	AC090946.1	0.415244	7.00709e-24	postive
PPP1R15B	ARAP1-AS2	0.402419	2.12455e-22	postive
RNF175	ARAP1-AS2	0.425723	3.86008e-25	postive
PPP1R15B	WASHC5-AS1	0.475165	1.03996e-31	postive
TMTC3	WASHC5-AS1	0.453929	9.3543e-29	postive
PPP1R15B	PABPC4-AS1	0.456302	4.47834e-29	postive
TMTC3	PABPC4-AS1	0.424404	5.59175e-25	postive
ALOX5	AC090559.1	0.786957	1.06242e-114	postive
CDK5RAP3	AC024560.3	0.46379	4.21706e-30	postive
PPP1R15B	AL031710.2	0.405034	1.07237e-22	postive
CDK5RAP3	AL022322.1	0.451308	2.09567e-28	postive
LRRK2	LINC02555	0.401322	2.82499e-22	postive
PPP1R15B	AP005136.3	0.401743	2.53264e-22	postive
TMTC3	AP005136.3	0.488223	1.24488e-33	postive
PPP1R15B	AL360093.1	0.464227	3.6669e-30	postive
TMTC3	AL360093.1	0.460081	1.3689e-29	postive
CDK5RAP3	AC127024.5	0.406987	6.40914e-23	postive
CDK5RAP3	BX284668.6	0.422973	8.34198e-25	postive
PPP1R15B	ITGB5-AS1	0.417032	4.30433e-24	postive
TMTC3	ITGB5-AS1	0.460114	1.35484e-29	postive
PPP1R15B	AC018628.2	0.461955	7.5639e-30	postive
TMTC3	AC018628.2	0.481525	1.23403e-32	postive
PPP1R15B	C1orf147	0.440776	5.00275e-27	postive
RNF175	C1orf147	0.445657	1.16597e-27	postive
TMTC3	AC096642.2	0.423992	6.27531e-25	postive
PPP1R15B	AC132192.1	0.419631	2.10788e-24	postive
TMTC3	AC132192.1	0.458552	2.21532e-29	postive
PPP1R15B	AC099811.1	0.450497	2.68653e-28	postive
TMTC3	AC099811.1	0.444007	1.91235e-27	postive
PPP1R15B	ZBTB20-AS1	0.40875	4.01684e-23	postive
TMTC3	ZBTB20-AS1	0.455475	5.79112e-29	postive
PPP1R15B	AL162724.1	0.448741	4.58767e-28	postive
TMTC3	AL162724.1	0.432149	6.20087e-26	postive
CDK5RAP3	AC005041.3	0.489213	8.83195e-34	postive
TMTC3	MIR924HG	0.420888	1.48922e-24	postive
PPP1R15B	AL049539.1	0.45062	2.58718e-28	postive
TMTC3	AL049539.1	0.443127	2.48738e-27	postive
CDK5RAP3	AC005695.3	0.480988	1.47984e-32	postive
OPA1	AL109984.1	0.445682	1.15694e-27	postive
TMTC3	AL109984.1	0.483956	5.39833e-33	postive
CDK5RAP3	AP002992.1	0.405098	1.05439e-22	postive
CDK5RAP3	HM13-IT1	0.485387	3.30841e-33	postive
TMTC3	AC090739.1	0.417733	3.5529e-24	postive
PPP1R15B	AC105001.1	0.411307	2.02903e-23	postive
MBTPS2	AC073529.1	0.428025	2.01426e-25	postive
TMTC3	AC073529.1	0.535099	2.95272e-41	postive
SELENOK	AC012640.2	0.431318	7.87202e-26	postive
CDK5RAP3	AC016773.1	0.616325	1.07077e-57	postive
CDK5RAP3	AC016737.1	0.616272	1.10191e-57	postive
CDK5RAP3	AC018809.1	0.661451	4.16285e-69	postive
CDK5RAP3	SCAANT1	0.41835	2.99961e-24	postive
TMTC3	AL096701.3	0.42604	3.5308e-25	postive
FBXO44	LINC01770	0.41358	1.10024e-23	postive
PPP1R15B	AL365436.2	0.453407	1.09903e-28	postive
PPP1R15B	AL022097.1	0.442213	3.26621e-27	postive
TMTC3	AL022097.1	0.461146	9.7762e-30	postive
CDK5RAP3	AC137932.3	0.631434	2.62661e-61	postive
PPP1R15B	AL353801.1	0.401406	2.76401e-22	postive
CDK5RAP3	AC112484.5	0.446274	9.68065e-28	postive
CDK5RAP3	AC067930.2	0.401059	3.02376e-22	postive
PPP1R15B	AC106882.1	0.411581	1.88496e-23	postive
TMTC3	AC106882.1	0.420986	1.44927e-24	postive
CDK5RAP3	LMNTD2-AS1	0.549086	9.00781e-44	postive
FBXO44	LMNTD2-AS1	0.412842	1.34263e-23	postive
CDK5RAP3	AC002059.1	0.517465	3.00962e-38	postive
PPP1R15B	AC107081.3	0.479987	2.07467e-32	postive
TMTC3	AC107081.3	0.431998	6.47682e-26	postive
PPP1R15B	PVT1	0.463748	4.27345e-30	postive
PPP1R15B	AC021851.1	0.419246	2.3442e-24	postive
TMTC3	AC092755.1	0.421325	1.31928e-24	postive
LRRK2	AL022098.1	0.470525	4.78863e-31	postive
RNF175	AL022098.1	0.421994	1.09555e-24	postive
PPP1R15B	AL158825.2	0.407072	6.26719e-23	postive
TMTC3	AL158825.2	0.407924	5.00083e-23	postive
TMTC3	AC130650.2	0.420699	1.56917e-24	postive
CDK5RAP3	AL357079.1	0.560342	6.95854e-46	postive
CDK5RAP3	AC024937.3	0.44822	5.37533e-28	postive
CDK5RAP3	MED8-AS1	0.591928	2.89872e-52	postive
CDK5RAP3	KIF1C-AS1	0.675086	5.89e-73	postive
PPP1R15B	MIR181A1HG	0.416484	4.99946e-24	postive
TMTC3	MIR181A1HG	0.45474	7.27592e-29	postive
RNF175	HMGA2-AS1	0.41874	2.69409e-24	postive
PPP1R15B	AC023590.1	0.462191	7.01919e-30	postive
TMTC3	AC023590.1	0.473691	1.69365e-31	postive
PPP1R15B	AC130651.1	0.468725	8.6045e-31	postive
TMTC3	AC130651.1	0.462353	6.66724e-30	postive
CDK5RAP3	SNHG3	0.419217	2.36317e-24	postive
CDK5RAP3	AC010542.5	0.466592	1.71598e-30	postive
RNF175	AC010542.5	0.400581	3.42208e-22	postive
TMTC3	AC011373.1	0.423062	8.13763e-25	postive
PPP1R15B	AC004884.2	0.493522	1.95595e-34	postive
TMTC3	AC004884.2	0.461898	7.70274e-30	postive
PPP1R15B	AL451054.4	0.447355	6.98391e-28	postive
CDK5RAP3	AC007663.4	0.438955	8.56265e-27	postive
TMTC3	AC004832.4	0.43461	3.04664e-26	postive
CDK5RAP3	AL133410.1	0.494209	1.53491e-34	postive
CDK5RAP3	SCAT2	0.492718	2.59547e-34	postive
PPP1R15B	SCAT2	0.400723	3.29868e-22	postive
PPP1R15B	AL080317.1	0.410778	2.33786e-23	postive
TMTC3	AL080317.1	0.443477	2.24082e-27	postive
CDK5RAP3	AC012645.3	0.458903	1.98416e-29	postive
ALOX5	PELATON	0.672349	3.62618e-72	postive
CDK5RAP3	AC048382.2	0.464814	3.03885e-30	postive
EIF2S1	KTN1-AS1	0.493147	2.23177e-34	postive
TMTC3	KTN1-AS1	0.411413	1.97199e-23	postive
RNF175	AC020916.2	0.474456	1.31518e-31	postive
LRRK2	AC079467.1	0.45534	6.04009e-29	postive
PPP1R15B	SAMD12-AS1	0.423426	7.35043e-25	postive
TMTC3	SAMD12-AS1	0.423446	7.31097e-25	postive
SELENOK	AL359513.1	0.472402	2.58899e-31	postive
CDK5RAP3	MRPS9-AS1	0.423127	7.99183e-25	postive
PPP1R15B	AC134407.1	0.453039	1.23101e-28	postive
TMTC3	AC134407.1	0.465653	2.32168e-30	postive
PPP1R15B	AC016999.1	0.435374	2.44023e-26	postive
HERPUD1	AC007569.1	0.440862	4.87697e-27	postive
CDK5RAP3	AC108134.1	0.527987	5.06864e-40	postive
CDK5RAP3	AC245060.6	0.508732	8.02343e-37	postive
PPP1R15B	AC211476.2	0.407532	5.54951e-23	postive
TMTC3	AC211476.2	0.415523	6.49524e-24	postive
CDK5RAP3	AC013731.1	0.509888	5.22269e-37	postive
CDK5RAP3	SNHG12	0.60372	7.85606e-55	postive
FBXO44	SNHG12	0.441143	4.48746e-27	postive
TMTC3	AC025043.1	0.422357	9.90364e-25	postive
PPP1R15B	AC127024.3	0.420157	1.82316e-24	postive
TMTC3	AC127024.3	0.442355	3.13113e-27	postive
PPP1R15B	AC006441.1	0.400815	3.22129e-22	postive
TMTC3	AC006441.1	0.432804	5.13493e-26	postive
PPP1R15B	TTC3-AS1	0.447907	5.90986e-28	postive
TMTC3	TTC3-AS1	0.445806	1.11478e-27	postive
CDK5RAP3	LINC01311	0.545389	4.27704e-43	postive
RNF175	AC009970.1	0.401532	2.67491e-22	postive
PPP1R15B	AP001033.2	0.438655	9.35072e-27	postive
TMTC3	AP001033.2	0.454019	9.09623e-29	postive
PPP1R15B	AL008718.3	0.441654	3.8559e-27	postive
TMTC3	AL008718.3	0.454556	7.70252e-29	postive
CDK5RAP3	AC018648.1	0.409277	3.49026e-23	postive
CDK5RAP3	Z94721.1	0.420136	1.83366e-24	postive
CDK5RAP3	AC007879.4	0.436141	1.95189e-26	postive
CDK5RAP3	AC012676.4	0.406659	6.98926e-23	postive
CDK5RAP3	AL445222.1	0.556622	3.54323e-45	postive
CDK5RAP3	AC010336.7	0.422014	1.08952e-24	postive
CDK5RAP3	AL121917.2	0.463409	4.76274e-30	postive
CDK5RAP3	AC084125.2	0.6327	1.28158e-61	postive
RASGRF1	AL354714.3	0.456859	3.76353e-29	postive
PPP1R15B	AC068189.2	0.455341	6.03791e-29	postive
TMTC3	AC068189.2	0.438485	9.83082e-27	postive
PPP1R15B	AL358216.1	0.420075	1.86486e-24	postive
TMTC3	AL358216.1	0.421295	1.33042e-24	postive
PPP1R15B	AC087683.2	0.415157	7.17611e-24	postive
RNF175	AC087683.2	0.403811	1.47739e-22	postive
TMTC3	AC087683.2	0.439624	7.03165e-27	postive
PPP1R15B	AC104335.1	0.420569	1.62662e-24	postive
HERPUD1	LINC00582	0.612698	7.37216e-57	postive
SELENOK	LINC00582	0.50959	5.83551e-37	postive
CDK5RAP3	Z84485.1	0.521169	7.26543e-39	postive
CDK5RAP3	AC132872.5	0.618474	3.37539e-58	postive
CDK5RAP3	AC010331.1	0.444689	1.55936e-27	postive
CDK5RAP3	NFE2L1-DT	0.503076	6.39693e-36	postive
TMTC3	AC040904.1	0.44419	1.81035e-27	postive
PPP1R15B	AC012157.2	0.466647	1.68585e-30	postive
TMTC3	AC012157.2	0.442967	2.60907e-27	postive
PPP1R15B	ST7-OT4	0.430318	1.0483e-25	postive
TMTC3	ST7-OT4	0.456739	3.90729e-29	postive
EIF2AK3	AC009152.6	0.405976	8.36857e-23	postive
PPP1R15B	AC009152.6	0.484484	4.5079e-33	postive
TMTC3	AC009152.6	0.421801	1.15603e-24	postive
PPP1R15B	AC138393.3	0.510318	4.45123e-37	postive
TMTC3	AC138393.3	0.471531	3.4457e-31	postive
PPP1R15B	MCM3AP-AS1	0.447736	6.22382e-28	postive
TMTC3	MCM3AP-AS1	0.400029	3.94706e-22	postive
PPP1R15B	AC007285.1	0.421975	1.10146e-24	postive
TMTC3	AC007285.1	0.424891	4.87765e-25	postive
CDK5RAP3	STAM-AS1	0.528213	4.63475e-40	postive
CDK5RAP3	AC004466.3	0.43879	8.98723e-27	postive
RNF175	AC004466.3	0.438725	9.16151e-27	postive
CDK5RAP3	AC008735.2	0.625825	6.06617e-60	postive
CDK5RAP3	AC027307.1	0.411359	2.00085e-23	postive
CDK5RAP3	AC010719.1	0.519761	1.24949e-38	postive
SELENOK	TDRKH-AS1	0.444983	1.42733e-27	postive
CDK5RAP3	AC008655.2	0.523333	3.14063e-39	postive
CDK5RAP3	AL391684.1	0.497815	4.26283e-35	postive
TMTC3	AC092652.1	0.408211	4.63472e-23	postive
CDK5RAP3	AC026803.3	0.456355	4.40384e-29	postive
CDK5RAP3	AC022211.3	0.481951	1.068e-32	postive
PPP1R15B	TBL1XR1-AS1	0.466671	1.67257e-30	postive
TMTC3	TBL1XR1-AS1	0.472084	2.87402e-31	postive
RNF175	ARHGAP26-AS1	0.423256	7.70853e-25	postive
CDK5RAP3	AC006017.1	0.408846	3.91501e-23	postive
PPP1R15B	AC006017.1	0.40904	3.71813e-23	postive
CDK5RAP3	AL691482.3	0.564476	1.11218e-46	postive
PPP1R15B	AL354726.1	0.458628	2.16285e-29	postive
TMTC3	AL354726.1	0.438052	1.1164e-26	postive
PPP1R15B	AC022137.3	0.449293	3.87941e-28	postive
TMTC3	AC022137.3	0.455593	5.58391e-29	postive
HERPUD1	AF127936.1	0.406569	7.15882e-23	postive
PPP1R15B	AC027514.1	0.443066	2.53303e-27	postive
TMTC3	AC027514.1	0.484829	4.00483e-33	postive
CDK5RAP3	AC017083.1	0.582728	2.47133e-50	postive
CDK5RAP3	AC106052.1	0.442009	3.47024e-27	postive
CDK5RAP3	AC079907.1	0.426688	2.94074e-25	postive
PPP1R15B	AP002907.1	0.446755	8.37413e-28	postive
TMTC3	AP002907.1	0.40769	5.32189e-23	postive
ALOX5	AC084871.3	0.54866	1.07895e-43	postive
PPP1R15B	Z99127.3	0.409059	3.69895e-23	postive
ALOX5	AL121933.2	0.508481	8.80618e-37	postive
TMTC3	AL445248.1	0.438237	1.05744e-26	postive
SELENOK	PITPNA-AS1	0.453938	9.32723e-29	postive
PPP1R15B	AC011773.1	0.471041	4.04606e-31	postive
CDK5RAP3	PP7080	0.694513	8.19107e-79	postive
PPP1R15B	AC055807.1	0.451683	1.86823e-28	postive
TMTC3	AC055807.1	0.459876	1.46067e-29	postive
CDK5RAP3	AP000593.3	0.413684	1.06979e-23	postive
CDK5RAP3	AC023908.3	0.53536	2.65703e-41	postive
PPP1R15B	AC027228.1	0.437604	1.27304e-26	postive
TMTC3	AC027228.1	0.481058	1.44495e-32	postive
CDK5RAP3	AC074117.1	0.551421	3.33558e-44	postive
CDK5RAP3	AC141002.1	0.439535	7.21666e-27	postive
CDK5RAP3	AL928654.2	0.625576	6.96353e-60	postive
CDK5RAP3	AC024361.1	0.600906	3.29213e-54	postive
ATG10	AC008771.1	0.474411	1.3351e-31	postive
RNF175	AC008771.1	0.403363	1.6609e-22	postive
PPP1R15B	AL390719.3	0.423272	7.67354e-25	postive
TMTC3	AL390719.3	0.408733	4.03498e-23	postive
PDX1	LINC00543	0.567641	2.68553e-47	postive
NCCRP1	AC129926.1	0.435721	2.20612e-26	postive
TMTC3	AL590282.2	0.408423	4.3814e-23	postive
CDK5RAP3	AC244197.2	0.527857	5.33512e-40	postive
CDK5RAP3	AC011921.1	0.556682	3.45163e-45	postive
TMTC3	AP001001.1	0.416262	5.31175e-24	postive
PPP1R15B	AC087294.1	0.422757	8.8591e-25	postive
TMTC3	AC087294.1	0.400994	3.0754e-22	postive
CDK5RAP3	AC132192.2	0.530715	1.71712e-40	postive
RNF175	AL034550.1	0.434889	2.80906e-26	postive
TMTC3	AC093865.1	0.447012	7.74907e-28	postive
TMTC3	AC084083.1	0.425614	3.9804e-25	postive
PPP1R15B	AL162724.2	0.423589	7.02374e-25	postive
PPP1R15B	LINC02882	0.415588	6.38217e-24	postive
PPP1R15B	AC084117.1	0.444846	1.48749e-27	postive
PPP1R15B	AC078778.1	0.485571	3.10573e-33	postive
TMTC3	AC078778.1	0.471167	3.88254e-31	postive
OPA1	AC022150.4	0.413697	1.06598e-23	postive
TMTC3	AC022150.4	0.4806	1.68726e-32	postive
CDK5RAP3	LINC01786	0.546917	2.25237e-43	postive
FBXO44	LINC01786	0.534876	3.23108e-41	postive
CDK5RAP3	AC008875.1	0.482018	1.04407e-32	postive
CDK5RAP3	AC010973.2	0.444316	1.74371e-27	postive
PPP1R15B	AL136221.1	0.428157	1.94005e-25	postive
RNF175	AC010226.1	0.443184	2.44577e-27	postive
CDK5RAP3	AC097369.4	0.474032	1.51313e-31	postive
CDK5RAP3	LINC00894	0.411724	1.81424e-23	postive
TMTC3	PHC2-AS1	0.413069	1.26289e-23	postive
PPP1R15B	HIF1A-AS3	0.404602	1.20088e-22	postive
RNF175	HIF1A-AS3	0.40634	7.60421e-23	postive
PPP1R15B	AC004967.2	0.431572	7.31831e-26	postive
TMTC3	AC004967.2	0.404453	1.24878e-22	postive
PPP1R15B	AC007528.1	0.437275	1.40184e-26	postive
TMTC3	AC007528.1	0.424597	5.29601e-25	postive
PPP1R15B	AC092645.2	0.487032	1.87854e-33	postive
TMTC3	AC092645.2	0.470445	4.91592e-31	postive
CDK5RAP3	AL589765.6	0.505803	2.36275e-36	postive
CDK5RAP3	AC087289.1	0.432747	5.21997e-26	postive
CDK5RAP3	AC025682.1	0.40381	1.47794e-22	postive
CDK5RAP3	AC105137.2	0.479259	2.65058e-32	postive
CDK5RAP3	AC004253.1	0.628951	1.06322e-60	postive
ERLIN1	AL157829.1	0.445198	1.33812e-27	postive
HERPUD1	LINC02362	0.556131	4.38615e-45	postive
PPP1R15B	AC022960.2	0.45334	1.12202e-28	postive
TMTC3	AC022960.2	0.464028	3.90849e-30	postive
CDK5RAP3	LENG8-AS1	0.654972	2.39185e-67	postive
PPP1R15B	AC068025.2	0.43867	9.30983e-27	postive
TMTC3	AC068025.2	0.462619	6.12654e-30	postive
PPP1R15B	AC092535.2	0.414573	8.40879e-24	postive
CDK5RAP3	NFYC-AS1	0.462264	6.85804e-30	postive
ALOX5	PTPRN2-AS1	0.577729	2.60841e-49	postive
PPP1R15B	AC004893.2	0.431663	7.1301e-26	postive
TMTC3	AC004893.2	0.436957	1.53838e-26	postive
CDK5RAP3	AC004908.2	0.412285	1.56024e-23	postive
LRRK2	MGC27382	0.556013	4.61707e-45	postive
PPP1R15B	AL590666.5	0.515276	6.9161e-38	postive
TMTC3	AL590666.5	0.455544	5.66904e-29	postive
PPP1R15B	AC022784.5	0.415019	7.44909e-24	postive
TMTC3	AC079684.1	0.459908	1.44577e-29	postive
PPP1R15B	AP003500.1	0.414419	8.76599e-24	postive
PPP1R15B	PCBP2-OT1	0.43866	9.33826e-27	postive
TMTC3	PCBP2-OT1	0.419202	2.37237e-24	postive
OPA1	AC110769.2	0.409318	3.45257e-23	postive
PPP1R15B	AC110769.2	0.403126	1.76687e-22	postive
TMTC3	AC110769.2	0.434304	3.3285e-26	postive
CDK5RAP3	AL162458.1	0.543813	8.26021e-43	postive
CDK5RAP3	AP001469.2	0.413467	1.13433e-23	postive
PPP1R15B	AC087276.2	0.426543	3.06301e-25	postive
TMTC3	AC087276.2	0.44738	6.93133e-28	postive
FBXO17	AC103740.2	0.452446	1.47777e-28	postive
RNF175	AC037198.1	0.409959	2.91041e-23	postive
CDK5RAP3	AC093788.1	0.446717	8.46952e-28	postive
PPP1R15B	AC010422.4	0.417527	3.75928e-24	postive
TMTC3	AC016394.1	0.449853	3.27054e-28	postive
TMTC3	AC006213.3	0.406683	6.94492e-23	postive
PPP1R15B	AC093752.2	0.413878	1.01496e-23	postive
RNF175	AC093752.2	0.404345	1.28465e-22	postive
TMTC3	AC093752.2	0.463193	5.10258e-30	postive
PPP1R15B	AC010285.3	0.411247	2.06155e-23	postive
TMTC3	AC010285.3	0.415108	7.27115e-24	postive
TMTC3	AC009093.1	0.432383	5.79736e-26	postive
PPP1R15B	CARNMT1-AS1	0.470697	4.52779e-31	postive
TMTC3	CARNMT1-AS1	0.457757	2.84204e-29	postive
CDK5RAP3	AC012640.1	0.462248	6.89228e-30	postive
PPP1R15B	AP000753.2	0.414246	9.18624e-24	postive
TMTC3	AP000753.2	0.456007	4.90801e-29	postive
SELENOK	GAS5	0.433845	3.80164e-26	postive
CDK5RAP3	AC092119.2	0.602242	1.67012e-54	postive
PPP1R15B	AP001021.3	0.448164	5.46675e-28	postive
TMTC3	AP001021.3	0.419094	2.44405e-24	postive
CDK5RAP3	AC253536.6	0.603576	8.45498e-55	postive
CDK5RAP3	AC114730.3	0.566793	3.93512e-47	postive
PPP1R15B	AL031770.1	0.459882	1.45748e-29	postive
TMTC3	AL031770.1	0.465946	2.11307e-30	postive
PPP1R15B	DLEU1	0.401445	2.73584e-22	postive
PPP1R15B	AC110795.1	0.466063	2.03439e-30	postive
TMTC3	AC110795.1	0.448559	4.84885e-28	postive
CDK5RAP3	AC005387.2	0.600304	4.4657e-54	postive
CDK5RAP3	AC027601.2	0.517712	2.73942e-38	postive
CDK5RAP3	AC006111.2	0.496829	6.05928e-35	postive
CDK5RAP3	AL390719.2	0.501585	1.09876e-35	postive
FBXO44	AL390719.2	0.411591	1.87987e-23	postive
CDK5RAP3	AC087742.1	0.617708	5.09926e-58	postive
LRRK2	AL137009.1	0.438302	1.03739e-26	postive
PPP1R15B	AC130371.1	0.404474	1.24188e-22	postive
TMTC3	AC130371.1	0.426047	3.52302e-25	postive
CDK5RAP3	AC064836.3	0.648482	1.25279e-65	postive
PPP1R15B	AC007906.1	0.435496	2.35489e-26	postive
TMTC3	AC007906.1	0.457885	2.73029e-29	postive
CDK5RAP3	AC139887.2	0.466296	1.88756e-30	postive
TMTC3	AC108727.1	0.409097	3.66229e-23	postive
PPP1R15B	AL606489.1	0.447187	7.3484e-28	postive
PPP1R15B	AC104695.3	0.415007	7.47325e-24	postive
RNF175	MIR223HG	0.517443	3.03466e-38	postive
CDK5RAP3	AC093582.1	0.422386	9.82605e-25	postive
CDK5RAP3	AP003717.1	0.425357	4.27847e-25	postive
CDK5RAP3	AC009121.2	0.426068	3.50274e-25	postive
CDK5RAP3	MIS18A-AS1	0.447694	6.30348e-28	postive
CDK5RAP3	AL355388.1	0.538833	6.46019e-42	postive
CDK5RAP3	LINC00173	0.458075	2.57263e-29	postive
CDK5RAP3	AC008764.6	0.534641	3.55314e-41	postive
PPP1R15B	AL360270.2	0.450219	2.92493e-28	postive
TMTC3	AL360270.2	0.445398	1.26015e-27	postive
CDK5RAP3	AP006621.2	0.528488	4.15758e-40	postive
CDK5RAP3	RNF139-AS1	0.46863	8.87468e-31	postive
CDK5RAP3	AC087741.1	0.641893	6.32085e-64	postive
TMTC3	AC004765.1	0.410311	2.64893e-23	postive
PPP1R15B	AC012447.1	0.452949	1.26581e-28	postive
TMTC3	AC012447.1	0.491682	3.73326e-34	postive
UBAC2	PCCA-DT	0.443412	2.28449e-27	postive
OPA1	AL358115.1	0.404982	1.08697e-22	postive
PPP1R15B	AL358115.1	0.457854	2.75761e-29	postive
TMTC3	AL358115.1	0.415074	7.33818e-24	postive
CDK5RAP3	AC008105.1	0.508374	9.16004e-37	postive
TMTC3	KCNQ1OT1	0.406318	7.64883e-23	postive
CDK5RAP3	AL139123.1	0.613541	4.71938e-57	postive
PPP1R15B	TMEM75	0.504506	3.79905e-36	postive
TMTC3	TMEM75	0.451096	2.23651e-28	postive
CDK5RAP3	AL356299.2	0.510231	4.59797e-37	postive
PPP1R15B	AL136115.2	0.434169	3.46179e-26	postive
TMTC3	AL136115.2	0.445779	1.12389e-27	postive
CDK5RAP3	TMED2-DT	0.6156	1.57814e-57	postive
PPP1R15B	ASH1L-IT1	0.463705	4.33254e-30	postive
TMTC3	ASH1L-IT1	0.471934	3.0193e-31	postive
HERPUD1	LINC02576	0.599409	7.01557e-54	postive
CDK5RAP3	TSC22D1-AS1	0.472087	2.87145e-31	postive
RNF175	TSC22D1-AS1	0.425594	4.00319e-25	postive
LRRK2	AC026992.2	0.416318	5.23021e-24	postive
LRRK2	LINC02471	0.708836	1.93403e-83	postive
CDK5RAP3	AC232271.1	0.633948	6.29925e-62	postive
PPP1R15B	AL049869.2	0.437234	1.41866e-26	postive
CDK5RAP3	AL161725.2	0.416125	5.51278e-24	postive
PPP1R15B	AC005632.6	0.481855	1.10344e-32	postive
TMTC3	AC005632.6	0.417698	3.5863e-24	postive
TMTC3	AC010168.1	0.404599	1.20186e-22	postive
CDK5RAP3	LINC01341	0.407259	5.96448e-23	postive
CDK5RAP3	AC015726.1	0.403389	1.64983e-22	postive
CDK5RAP3	AC011462.4	0.645353	8.16136e-65	postive
PPP1R15B	AC025031.4	0.511815	2.54502e-37	postive
TMTC3	AC025031.4	0.46901	7.8446e-31	postive
PPP1R15B	AC083806.2	0.445899	1.08383e-27	postive
TMTC3	AC083806.2	0.465725	2.26834e-30	postive
CDK5RAP3	AP001160.1	0.575834	6.3067e-49	postive
PPP1R15B	AC104984.2	0.466979	1.51457e-30	postive
TMTC3	AC104984.2	0.483809	5.67648e-33	postive
CDK5RAP3	U47924.1	0.516257	4.76631e-38	postive
CDK5RAP3	AC011481.1	0.62711	2.97233e-60	postive
TMTC3	AL096712.2	0.428302	1.86183e-25	postive
CDK5RAP3	AP001469.3	0.455184	6.33964e-29	postive
PPP1R15B	AL139423.2	0.412246	1.57661e-23	postive
RNF175	AL139423.2	0.401003	3.06842e-22	postive
CDK5RAP3	AL357079.3	0.409187	3.57501e-23	postive
CDK5RAP3	LINC01238	0.611768	1.204e-56	postive
CDK5RAP3	AC073842.2	0.646673	3.71062e-65	postive
CDK5RAP3	AL358072.1	0.454459	7.93757e-29	postive
PPP1R15B	AL365356.1	0.464088	3.83356e-30	postive
TMTC3	AL365356.1	0.477177	5.32461e-32	postive
PPP1R15B	AP001429.1	0.42965	1.26851e-25	postive
TMTC3	AP001429.1	0.450031	3.09756e-28	postive
CDK5RAP3	AC068205.2	0.596225	3.46016e-53	postive
PPP1R15B	AC092171.1	0.404421	1.25943e-22	postive
TMTC3	AC092171.1	0.40132	2.82623e-22	postive
HERPUD1	AC012236.1	0.475324	9.8649e-32	postive
EIF4G1	AL157895.1	-0.406016	8.28216e-23	negative
LRRK2	AL157895.1	0.425799	3.77832e-25	postive
RNF175	AL157895.1	0.455221	6.26682e-29	postive
CDK5RAP3	LINC01237	0.416571	4.8819e-24	postive
CDK5RAP3	AC010761.4	0.53743	1.14612e-41	postive
PPP1R15B	AC131971.1	0.450663	2.55343e-28	postive
TMTC3	AC131971.1	0.433298	4.45329e-26	postive
PPP1R15B	LINC02605	0.419394	2.25067e-24	postive
RNF175	LINC02605	0.453487	1.07222e-28	postive
PPP1R15B	AC107081.1	0.468561	9.07637e-31	postive
TMTC3	AC107081.1	0.405777	8.82091e-23	postive
OPA1	AC128709.1	0.42119	1.36976e-24	postive
PPP1R15B	AL109923.1	0.416331	5.21293e-24	postive
TMTC3	AL109923.1	0.413118	1.24631e-23	postive
TMTC3	HLCS-IT1	0.41939	2.25279e-24	postive
PPP1R15B	AL512656.1	0.486416	2.32272e-33	postive
CDK5RAP3	FAM27E3	0.429068	1.49724e-25	postive
RNF175	EP300-AS1	0.441016	4.65873e-27	postive
ALOX5	LINC02345	0.463226	5.04803e-30	postive
PPP1R15B	AC244093.5	0.413634	1.08409e-23	postive
TMTC3	AC244093.5	0.413564	1.105e-23	postive
CDK5RAP3	AC026333.4	0.468181	1.02666e-30	postive
CDK5RAP3	AC048341.2	0.410036	2.85101e-23	postive
TMTC3	RDH10-AS1	0.409935	2.92892e-23	postive
CDK5RAP3	AC245884.8	0.503427	5.63029e-36	postive
PPP1R15B	AC010149.1	0.400058	3.9179e-22	postive
CDK5RAP3	AC097641.2	0.472243	2.72768e-31	postive
TMTC3	AC093567.1	0.427135	2.59187e-25	postive
PPP1R15B	AC253576.2	0.412149	1.61839e-23	postive
PPP1R15B	AL590723.1	0.450786	2.45918e-28	postive
TMTC3	AL590723.1	0.458844	2.02089e-29	postive
TMTC3	AC138932.4	0.411619	1.86587e-23	postive
PPP1R15B	AL139300.2	0.43493	2.77618e-26	postive
RNF175	LINC00524	0.412735	1.38213e-23	postive
RNF175	AL031600.2	0.427026	2.67243e-25	postive
CDK5RAP3	AC010491.1	0.510457	4.22568e-37	postive
CDK5RAP3	AL355488.1	0.488652	1.07281e-33	postive
CDK5RAP3	AC024560.4	0.548236	1.29094e-43	postive
OPA1	AC024560.4	0.409028	3.72977e-23	postive
PPP1R15B	PTPRK-AS1	0.405102	1.05332e-22	postive
TMTC3	PTPRK-AS1	0.456614	4.06204e-29	postive
RNF175	LINC02785	0.417548	3.73758e-24	postive
CDK5RAP3	AC011498.6	0.562214	3.04247e-46	postive
CDK5RAP3	SBNO1-AS1	0.438527	9.71009e-27	postive
CDK5RAP3	AC092338.3	0.606763	1.64148e-55	postive
PPP1R15B	AC020913.3	0.416461	5.0303e-24	postive
RNF175	AC020913.3	0.420845	1.50707e-24	postive
TMTC3	AC020913.3	0.408753	4.01304e-23	postive
HERPUD1	AC246787.2	0.41788	3.41171e-24	postive
CDK5RAP3	AL121852.1	0.439971	6.3456e-27	postive
PPP1R15B	AL109614.1	0.428634	1.69406e-25	postive
TMTC3	AL109614.1	0.40118	2.9306e-22	postive
CDK5RAP3	AL358472.5	0.568474	1.84227e-47	postive
PPP1R15B	AC092168.2	0.401815	2.48549e-22	postive
RNF175	AC092168.2	0.42625	3.32722e-25	postive
PPP1R15B	AC211433.1	0.48052	1.73354e-32	postive
TMTC3	AC211433.1	0.491866	3.49998e-34	postive
CDK5RAP3	AL583810.1	0.610683	2.12913e-56	postive
PPP1R15B	AC009226.1	0.417896	3.39739e-24	postive
PPP1R15B	Z95331.1	0.430965	8.71051e-26	postive
TMTC3	Z95331.1	0.435322	2.47751e-26	postive
TMTC3	AC073326.1	0.44978	3.34378e-28	postive
OPA1	AL133243.2	0.413125	1.24393e-23	postive
PPP1R15B	AL133243.2	0.464051	3.88014e-30	postive
TMTC3	AL133243.2	0.511048	3.39016e-37	postive
PPP1R15B	AC009090.6	0.415317	6.87011e-24	postive
PPP1R15B	AC016727.3	0.448704	4.63998e-28	postive
TMTC3	AC016727.3	0.469542	6.59787e-31	postive
PPP1R15B	AC073957.1	0.451973	1.70886e-28	postive
TMTC3	AC073957.1	0.447654	6.38106e-28	postive
PPP1R15B	AF230666.2	0.436567	1.7236e-26	postive
TMTC3	AF230666.2	0.438041	1.11994e-26	postive
CDK5RAP3	AC008870.4	0.418717	2.7118e-24	postive
OPA1	Z94721.3	0.414347	8.93968e-24	postive
PPP1R15B	Z94721.3	0.457187	3.39748e-29	postive
RNF175	Z94721.3	0.429282	1.40897e-25	postive
TMTC3	Z94721.3	0.427102	2.61557e-25	postive
CDK5RAP3	AC022966.2	0.446219	9.84166e-28	postive
CDK5RAP3	AC074212.1	0.4404	5.59089e-27	postive
TMTC3	AC020612.3	0.413954	9.94244e-24	postive
ALOX5	LINC01150	0.55434	9.52192e-45	postive
CDK5RAP3	AC020907.4	0.574407	1.22164e-48	postive
TMTC3	AC026401.2	0.434765	2.91247e-26	postive
TMTC3	AC114956.2	0.426328	3.25513e-25	postive
CDK5RAP3	AC145285.2	0.469205	7.36306e-31	postive
CDK5RAP3	AC005606.2	0.563124	2.03165e-46	postive
CDK5RAP3	KDM4A-AS1	0.474468	1.30993e-31	postive
CDK5RAP3	EHMT2-AS1	0.596197	3.50814e-53	postive
PPP1R15B	Z82243.1	0.401556	2.6586e-22	postive
TMTC3	Z82243.1	0.421935	1.11377e-24	postive
PPP1R15B	Z69666.1	0.423839	6.55027e-25	postive
TMTC3	Z69666.1	0.417899	3.39465e-24	postive
PPP1R15B	AL139095.4	0.455822	5.2001e-29	postive
TMTC3	AL139095.4	0.431411	7.66557e-26	postive
HERPUD1	DTNB-AS1	0.494097	1.59676e-34	postive
SELENOK	DTNB-AS1	0.403508	1.59896e-22	postive
TMTC3	MACC1-AS1	0.402406	2.13146e-22	postive
PPP1R15B	LINC00513	0.412293	1.55684e-23	postive
TMTC3	LINC00513	0.408639	4.13693e-23	postive
CDK5RAP3	RNF32-AS1	0.42816	1.93844e-25	postive
TMTC3	CASC15	0.42039	1.70925e-24	postive
PPP1R15B	AC108050.1	0.463486	4.64635e-30	postive
TMTC3	AC108050.1	0.467834	1.14893e-30	postive
CDK5RAP3	AC015813.1	0.508877	7.60321e-37	postive
PPP1R15B	ZNF451-AS1	0.431653	7.15054e-26	postive
TMTC3	ZNF451-AS1	0.442704	2.82229e-27	postive
CDK5RAP3	AL513320.1	0.685458	5.01526e-76	postive
FBXO44	AL513320.1	0.499197	2.59818e-35	postive
CDK5RAP3	AP4B1-AS1	0.472275	2.69945e-31	postive
RASGRF1	AP001107.9	0.446839	8.16376e-28	postive
CDK5RAP3	AP000553.2	0.548675	1.07233e-43	postive
TMTC3	AC010186.3	0.45159	1.92201e-28	postive
CDK5RAP3	LINC00265	0.541439	2.21157e-42	postive
CDK5RAP3	SRRM2-AS1	0.468953	7.99112e-31	postive
CDK5RAP3	MELTF-AS1	0.492948	2.39362e-34	postive
PPP1R15B	MPRIP-AS1	0.405686	9.0347e-23	postive
TMTC3	MPRIP-AS1	0.421611	1.21887e-24	postive
CDK5RAP3	AP001160.4	0.453839	9.61584e-29	postive
ALOX5	AC004921.1	0.517434	3.04555e-38	postive
CDK5RAP3	AL132655.2	0.428381	1.82054e-25	postive
CDK5RAP3	CAPN10-DT	0.674919	6.58685e-73	postive
CDK5RAP3	C8orf44	0.53414	4.34898e-41	postive
PPP1R15B	AC093690.1	0.431685	7.0857e-26	postive
TMTC3	AC093690.1	0.438875	8.76512e-27	postive
RNF175	AC015853.1	0.431307	7.89742e-26	postive
CDK5RAP3	AL513218.1	0.665792	2.60754e-70	postive
CDK5RAP3	AC006435.2	0.771877	1.0508e-107	postive
LRRK2	LINC02006	0.451459	2.00082e-28	postive
PPP1R15B	AL354733.3	0.4328	5.14068e-26	postive
RNF175	RHOQ-AS1	0.422729	8.92994e-25	postive
CDK5RAP3	AC092171.4	0.58336	1.82907e-50	postive
PPP1R15B	AC063965.2	0.440567	5.32237e-27	postive
RNF175	AC063965.2	0.410137	2.77505e-23	postive
TMTC3	AC063965.2	0.439135	8.12131e-27	postive
PPP1R15B	AC007494.2	0.419486	2.1938e-24	postive
TMTC3	AC007494.2	0.457543	3.03919e-29	postive
CDK5RAP3	AC006042.1	0.64141	8.39346e-64	postive
PPP1R15B	AL110115.1	0.431254	8.0188e-26	postive
RNF175	AL110115.1	0.434098	3.53376e-26	postive
TMTC3	AL110115.1	0.431949	6.5672e-26	postive
CDK5RAP3	LINC02804	0.413607	1.09227e-23	postive
PPP1R15B	AL136115.1	0.458802	2.04791e-29	postive
TMTC3	AL136115.1	0.454803	7.13581e-29	postive
TMTC3	AC004223.2	0.426828	2.82649e-25	postive
CDK5RAP3	AL139099.2	0.423564	7.07241e-25	postive
CDK5RAP3	AL451050.2	0.512223	2.18423e-37	postive
RNF175	AL513327.1	0.430293	1.05568e-25	postive
CDK5RAP3	AC078909.2	0.531069	1.49084e-40	postive
CDK5RAP3	AL590560.3	0.425934	3.63692e-25	postive
PPP1R15B	AC008147.2	0.427645	2.24305e-25	postive
TMTC3	AC008147.2	0.440635	5.21617e-27	postive
CDK5RAP3	AC127024.4	0.437146	1.45575e-26	postive
SELENOK	LINC01943	0.492126	3.19479e-34	postive
CDK5RAP3	AP000873.2	0.409561	3.23618e-23	postive
CDK5RAP3	AC138207.4	0.458331	2.37453e-29	postive
CDK5RAP3	AC087239.1	0.473813	1.62684e-31	postive
CDK5RAP3	AC103591.3	0.426955	2.72667e-25	postive
CDK5RAP3	AL121832.3	0.554211	1.00698e-44	postive
PPP1R15B	FO680682.1	0.450385	2.77993e-28	postive
TMTC3	FO680682.1	0.468057	1.06878e-30	postive
CDK5RAP3	AP002807.1	0.573527	1.83296e-48	postive
CDK5RAP3	AC008870.2	0.622702	3.38947e-59	postive
CDK5RAP3	AC132872.2	0.635244	3.00083e-62	postive
TMTC3	AL121652.1	0.422397	9.7947e-25	postive
CDK5RAP3	AC024361.3	0.573472	1.88009e-48	postive
CDK5RAP3	AC010864.1	0.560331	6.98966e-46	postive
CDK5RAP3	AC027601.1	0.709383	1.27141e-83	postive
RNF175	LEMD1-AS1	0.401158	2.94746e-22	postive
PPP1R15B	AL360091.1	0.501241	1.2442e-35	postive
TMTC3	AL360091.1	0.428178	1.92828e-25	postive
PPP1R15B	AL354989.1	0.400726	3.29618e-22	postive
CDK5RAP3	AC139887.1	0.411487	1.93319e-23	postive
PPP1R15B	AC027544.2	0.431331	7.8421e-26	postive
TMTC3	AC027544.2	0.462819	5.74792e-30	postive
CDK5RAP3	AC099791.2	0.565544	6.89834e-47	postive
CDK5RAP3	AC073352.1	0.501817	1.01044e-35	postive
PPP1R15B	AC073569.2	0.463168	5.14216e-30	postive
TMTC3	AC073569.2	0.485599	3.07579e-33	postive
CDK5RAP3	AC022007.1	0.468664	8.77893e-31	postive
CDK5RAP3	LINC00115	0.614673	2.58699e-57	postive
PPP1R15B	AC111170.1	0.439572	7.13933e-27	postive
TMTC3	AC111170.1	0.418583	2.81307e-24	postive
PPP1R15B	AC100821.2	0.435603	2.28321e-26	postive
TMTC3	AC100821.2	0.405038	1.07115e-22	postive
TMTC3	AC007639.1	0.422813	8.72285e-25	postive
TMTC3	AC012459.1	0.418112	3.20212e-24	postive
PPP1R15B	AC107909.2	0.469041	7.76658e-31	postive
TMTC3	AC107909.2	0.441109	4.53278e-27	postive
CDK5RAP3	AL031186.1	0.614728	2.51244e-57	postive
TMTC3	AC015923.1	0.430201	1.08375e-25	postive
CDK5RAP3	SUGT1-DT	0.516209	4.85419e-38	postive
PPP1R15B	AC008119.1	0.465874	2.16226e-30	postive
TMTC3	AC008119.1	0.459374	1.71072e-29	postive
HERPUD1	FAM30A	0.541244	2.39628e-42	postive
CDK5RAP3	FOXO6-AS1	0.571092	5.60089e-48	postive
PPP1R15B	AC006160.1	0.436977	1.52943e-26	postive
RNF175	AC006160.1	0.411127	2.12899e-23	postive
TMTC3	AC006160.1	0.414249	9.17903e-24	postive
CDK5RAP3	EXTL3-AS1	0.452132	1.62732e-28	postive
PPP1R15B	AC092279.1	0.478518	3.39909e-32	postive
TMTC3	AC092279.1	0.441024	4.64857e-27	postive
PPP1R15B	AC098869.2	0.411277	2.04548e-23	postive
PPP1R15B	AC104472.5	0.454074	8.94193e-29	postive
TMTC3	AC104472.5	0.436736	1.6407e-26	postive
CDK5RAP3	SYNGAP1-AS1	0.463111	5.23678e-30	postive
OPA1	AC128709.2	0.401104	2.98873e-22	postive
PPP1R15B	AC005757.1	0.443932	1.95611e-27	postive
TMTC3	AC005757.1	0.437223	1.42334e-26	postive
PPP1R15B	AC027796.1	0.441908	3.57564e-27	postive
TMTC3	AC027796.1	0.409223	3.54169e-23	postive
CDK5RAP3	ZNF252P-AS1	0.48641	2.32765e-33	postive
TMTC3	PTPRG-AS1	0.404035	1.39318e-22	postive
PPP1R15B	AP005899.1	0.450816	2.43707e-28	postive
CDK5RAP3	AC009148.1	0.518595	1.9545e-38	postive
TMTC3	PRKCA-AS1	0.434423	3.21635e-26	postive
PPP1R15B	AC103739.1	0.414322	9.00031e-24	postive
TMTC3	AC103739.1	0.442875	2.68201e-27	postive
CDK5RAP3	AC113139.1	0.427755	2.17412e-25	postive
PPP1R15B	AL512343.2	0.400161	3.81534e-22	postive
PPP1R15B	AC092574.2	0.46588	2.1582e-30	postive
TMTC3	AC092574.2	0.457782	2.82002e-29	postive
PPP1R15B	ERI3-IT1	0.462138	7.13724e-30	postive
TMTC3	ERI3-IT1	0.466776	1.61685e-30	postive
TMTC3	AC005522.1	0.414069	9.63807e-24	postive
ALOX5	AC026369.3	0.558149	1.82066e-45	postive
PPP1R15B	AC105429.1	0.418617	2.78743e-24	postive
TMTC3	AC105429.1	0.406165	7.96276e-23	postive
PPP1R15B	AP003352.1	0.451799	1.80269e-28	postive
PPP1R15B	AC004832.5	0.427309	2.46722e-25	postive
TMTC3	AC004832.5	0.435345	2.46122e-26	postive
TMTC3	AC079921.1	0.427542	2.30985e-25	postive
RNF175	AC133065.1	0.430727	9.32393e-26	postive
CDK5RAP3	AP000487.1	0.405591	9.2629e-23	postive
CDK5RAP3	AC004943.3	0.464876	2.97919e-30	postive
CDK5RAP3	MIR34AHG	0.624795	1.07254e-59	postive
PPP1R15B	AC127164.1	0.416299	5.2585e-24	postive
TMTC3	AC127164.1	0.440015	6.26526e-27	postive
CDK5RAP3	PDXDC2P-NPIPB14P	0.59885	9.29605e-54	postive
PPP1R15B	AC099811.5	0.4441	1.85983e-27	postive
TMTC3	AC099811.5	0.44721	7.29883e-28	postive
PPP1R15B	AF230666.1	0.462728	5.91711e-30	postive
TMTC3	AF230666.1	0.447745	6.20737e-28	postive
LRRK2	LRRK2-DT	0.730457	5.52473e-91	postive
TMTC3	AP003086.1	0.410682	2.39877e-23	postive
CDK5RAP3	AP001619.1	0.409458	3.32673e-23	postive
CDK5RAP3	YEATS2-AS1	0.439188	7.99512e-27	postive
OPA1	YEATS2-AS1	0.436651	1.68185e-26	postive
PPP1R15B	AC073333.1	0.434893	2.80615e-26	postive
TMTC3	AC073333.1	0.429656	1.26631e-25	postive
PPP1R15B	EDRF1-AS1	0.429661	1.26473e-25	postive
TMTC3	EDRF1-AS1	0.409881	2.97172e-23	postive
PPP1R15B	AC069547.2	0.456609	4.06863e-29	postive
TMTC3	AC069547.2	0.421788	1.16028e-24	postive
RASGRF1	AL354714.1	0.586369	4.32664e-51	postive
TMX1	NECTIN3-AS1	0.428856	1.59062e-25	postive
CDK5RAP3	SNHG25	0.428373	1.82455e-25	postive
CDK5RAP3	NARF-IT1	0.494599	1.3372e-34	postive
CDK5RAP3	AL355802.3	0.546982	2.19107e-43	postive
TMTC3	AC009501.2	0.454644	7.49585e-29	postive
TMTC3	AL357141.1	0.436813	1.60444e-26	postive
PPP1R15B	AL133243.1	0.470199	5.32675e-31	postive
TMTC3	AL133243.1	0.479968	2.08764e-32	postive
CDK5RAP3	AC009097.2	0.516976	3.62646e-38	postive
PPP1R15B	LINC01572	0.425381	4.25057e-25	postive
TMTC3	AC090517.2	0.411209	2.0831e-23	postive
PPP1R15B	AC114763.1	0.459463	1.66369e-29	postive
TMTC3	AC114763.1	0.470998	4.1022e-31	postive
CDK5RAP3	Z83745.1	0.718969	6.90693e-87	postive
LRRK2	AC112722.1	0.544214	6.98888e-43	postive
PPP1R15B	AC009268.2	0.427723	2.19438e-25	postive
TMTC3	AC009268.2	0.410653	2.41727e-23	postive
CDK5RAP3	AP003419.3	0.557224	2.7264e-45	postive
PPP1R15B	AC078852.1	0.442974	2.60381e-27	postive
TMTC3	AC078852.1	0.438082	1.10644e-26	postive
TMTC3	AC146507.3	0.432986	4.87206e-26	postive
PPP1R15B	AL359922.2	0.402574	2.04004e-22	postive
TMTC3	AL359922.2	0.436764	1.62741e-26	postive
CDK5RAP3	AP006621.4	0.479714	2.27439e-32	postive
CDK5RAP3	AC092809.4	0.60154	2.38686e-54	postive
CDK5RAP3	AC018653.3	0.457126	3.46258e-29	postive
CDK5RAP3	AL353622.1	0.563791	1.50969e-46	postive
PDX1	AC092757.2	0.426604	3.01081e-25	postive
CDK5RAP3	AC025171.4	0.454786	7.17314e-29	postive
RNF175	AC025171.4	0.431574	7.31523e-26	postive
PPP1R15B	AC020661.3	0.409047	3.71161e-23	postive
TMTC3	AC020661.3	0.433297	4.45367e-26	postive
CDK5RAP3	AL031600.1	0.628223	1.59751e-60	postive
CDK5RAP3	AL355075.2	0.447805	6.09516e-28	postive
CDK5RAP3	NCBP2-AS1	0.525313	1.45049e-39	postive
ALOX5	AC108134.3	0.487806	1.43826e-33	postive
RNF175	ANKRD10-IT1	0.400191	3.78527e-22	postive
FBXO44	ITGB2-AS1	0.40803	4.86288e-23	postive
CDK5RAP3	RASGRP3-AS1	0.497292	5.13739e-35	postive
PPP1R15B	AC093484.4	0.476787	6.06446e-32	postive
CDK5RAP3	MATN1-AS1	0.521481	6.44066e-39	postive
FBXO44	MATN1-AS1	0.44984	3.28361e-28	postive
CDK5RAP3	AC027796.4	0.534614	3.59242e-41	postive
CDK5RAP3	AC090527.3	0.462778	5.82304e-30	postive
TMTC3	AC009754.1	0.436315	1.85516e-26	postive
CDK5RAP3	AL670729.3	0.466284	1.89515e-30	postive
FBXO44	AL670729.3	0.40296	1.845e-22	postive
CDK5RAP3	AL121658.1	0.402901	1.87386e-22	postive
CDK5RAP3	UBE2Q1-AS1	0.558576	1.51052e-45	postive
PPP1R15B	AC092828.1	0.453899	9.43863e-29	postive
TMTC3	AC092828.1	0.453791	9.75982e-29	postive
PPP1R15B	AC073046.3	0.412421	1.50381e-23	postive
TMTC3	AC073046.3	0.41175	1.80161e-23	postive
TMTC3	AC009704.2	0.400571	3.43168e-22	postive
CDK5RAP3	AP000553.1	0.447422	6.8453e-28	postive
PPP1R15B	AC129510.2	0.428301	1.86246e-25	postive
CDK5RAP3	AP002985.1	0.626306	4.64682e-60	postive
CDK5RAP3	AL133551.1	0.459031	1.90594e-29	postive
OPA1	AC007365.1	0.447817	6.07333e-28	postive
TMTC3	AC007365.1	0.410564	2.47571e-23	postive
CDK5RAP3	AC092535.5	0.513019	1.62018e-37	postive
CDK5RAP3	AL121845.4	0.473294	1.93077e-31	postive
PPP1R15B	AL450384.1	0.444844	1.48828e-27	postive
TMTC3	AL450384.1	0.443508	2.21996e-27	postive
HERPUD1	AL354833.2	0.406214	7.85999e-23	postive
SELENOK	AL354833.2	0.46931	7.11675e-31	postive
PPP1R15B	NECTIN4-AS1	0.476043	7.7701e-32	postive
CDK5RAP3	AL590729.1	0.423684	6.84032e-25	postive
CDK5RAP3	AC112484.1	0.439962	6.36394e-27	postive
CDK5RAP3	SLC9A3-AS1	0.424715	5.12378e-25	postive
ERO1A	AP000695.2	0.41798	3.31988e-24	postive
PPP1R15B	AC090515.5	0.403197	1.73448e-22	postive
TMTC3	AC090515.5	0.425286	4.36478e-25	postive
PPP1R15B	AP000942.5	0.439155	8.07283e-27	postive
RNF175	AP000942.5	0.441131	4.50317e-27	postive
PPP1R15B	AL161757.2	0.469781	6.10479e-31	postive
TMTC3	AL161757.2	0.448746	4.58104e-28	postive
PPP1R15B	AL359880.1	0.412599	1.43345e-23	postive
TMTC3	AL359880.1	0.458209	2.46651e-29	postive
CDK5RAP3	AL731569.1	0.553117	1.61226e-44	postive
CDK5RAP3	SPAG5-AS1	0.559203	1.14802e-45	postive
TMTC3	ITFG1-AS1	0.401476	2.71451e-22	postive
CDK5RAP3	AL158214.2	0.604639	4.90416e-55	postive
CDK5RAP3	AC114956.1	0.404882	1.11599e-22	postive
TMTC3	DLEU2	0.41494	7.61157e-24	postive
PPP1R15B	AC010834.3	0.47165	3.31434e-31	postive
TMTC3	AC010834.3	0.406919	6.52616e-23	postive
PPP1R15B	AC024267.4	0.447765	6.16863e-28	postive
TMTC3	AC024267.4	0.46246	6.44327e-30	postive
PPP1R15B	LINC01473	0.404327	1.29063e-22	postive
TMTC3	LINC01473	0.45411	8.84317e-29	postive
CDK5RAP3	TMEM147-AS1	0.503239	6.0302e-36	postive
TMTC3	AC117834.1	0.41849	2.88591e-24	postive
CDK5RAP3	AC008764.8	0.576438	4.7636e-49	postive
PPP1R15B	Z98885.3	0.480784	1.5854e-32	postive
TMTC3	Z98885.3	0.413226	1.21041e-23	postive
PPP1R15B	TXNDC12-AS1	0.513338	1.43733e-37	postive
TMTC3	TXNDC12-AS1	0.494532	1.36908e-34	postive
