# Supplementary material for: Identification of endoplasmic reticulum stress-related lncRNAs in lung adenocarcinoma by bioinformatics and experimental validation
Source: Ann Med. 2023 Aug 29;55(2):2251500. doi: 10.1080/07853890.2023.2251500 (PMC10467521; doi:10.1080/07853890.2023.2251500)
Supplement: Supplemental Material [file IANN_A_2251500_SM2154.zip › suppl_data/TableS4.xlsx]

## Sheet: table_S2
Covariates	Type	Total	Test	Train	Pvalue
age	<=65	231(48.12%)	120(50%)	111(46.25%)	0.4649
age	>65	249(51.88%)	120(50%)	129(53.75%)
gender	FEMALE	259(53.96%)	135(56.25%)	124(51.67%)	0.3598
gender	MALE	221(46.04%)	105(43.75%)	116(48.33%)
stage	Stage I	255(53.12%)	129(53.75%)	126(52.5%)	0.4049
stage	Stage II	114(23.75%)	52(21.67%)	62(25.83%)
stage	Stage III	78(16.25%)	40(16.67%)	38(15.83%)
stage	Stage IV	25(5.21%)	16(6.67%)	9(3.75%)
stage	unknow	8(1.67%)	3(1.25%)	5(2.08%)
T	T1	160(33.33%)	76(31.67%)	84(35%)	0.7165
T	T2	256(53.33%)	133(55.42%)	123(51.25%)
T	T3	43(8.96%)	19(7.92%)	24(10%)
T	T4	18(3.75%)	9(3.75%)	9(3.75%)
T	unknow	3(0.62%)	3(1.25%)	0(0%)
M	M0	316(65.83%)	167(69.58%)	149(62.08%)	0.4829
M	M1	24(5%)	15(6.25%)	9(3.75%)
M	unknow	140(29.17%)	58(24.17%)	82(34.17%)
N	N0	309(64.38%)	154(64.17%)	155(64.58%)	0.9921
N	N1	91(18.96%)	44(18.33%)	47(19.58%)
N	N2	67(13.96%)	34(14.17%)	33(13.75%)
N	N3	2(0.42%)	1(0.42%)	1(0.42%)
N	unknow	11(2.29%)	7(2.92%)	4(1.67%)
