# Supplementary material for: Identification of endoplasmic reticulum stress-related lncRNAs in lung adenocarcinoma by bioinformatics and experimental validation
Source: Ann Med. 2023 Aug 29;55(2):2251500. doi: 10.1080/07853890.2023.2251500 (PMC10467521; doi:10.1080/07853890.2023.2251500)
Supplement: Supplemental Material [file IANN_A_2251500_SM2154.zip › suppl_data/TableS5.xlsx]

## Sheet: gsea_report_for_h_1657981497890
NAME	GS<br> follow link to MSigDB	GS DETAILS	SIZE	ES	NES	NOM p-val	FDR q-val	FWER p-val	RANK AT MAX	LEADING EDGE
KEGG_CELL_CYCLE	KEGG_CELL_CYCLE	Details ...	125	0.779043	2.56902	0	0	0	3791	tags=54%, list=6%, signal=57%
KEGG_HOMOLOGOUS_RECOMBINATION	KEGG_HOMOLOGOUS_RECOMBINATION	Details ...	28	0.87577	2.3386	0	0.000474747	0.001	3411	tags=64%, list=6%, signal=68%
KEGG_OOCYTE_MEIOSIS	KEGG_OOCYTE_MEIOSIS	Details ...	113	0.584034	2.25817	0	0.00112155	0.003	4608	tags=36%, list=8%, signal=39%
KEGG_AMINOACYL_TRNA_BIOSYNTHESIS	KEGG_AMINOACYL_TRNA_BIOSYNTHESIS	Details ...	41	0.784246	2.25721	0	0.00107854	0.003	4390	tags=56%, list=7%, signal=61%
KEGG_MISMATCH_REPAIR	KEGG_MISMATCH_REPAIR	Details ...	23	0.876941	2.24691	0	0.00086283	0.003	3481	tags=70%, list=6%, signal=74%
KEGG_DNA_REPLICATION	KEGG_DNA_REPLICATION	Details ...	36	0.872494	2.17815	0	0.00133476	0.006	5785	tags=83%, list=10%, signal=92%
KEGG_SPLICEOSOME	KEGG_SPLICEOSOME	Details ...	127	0.691989	2.17265	0.00207039	0.00127077	0.007	5217	tags=57%, list=9%, signal=62%
KEGG_PYRIMIDINE_METABOLISM	KEGG_PYRIMIDINE_METABOLISM	Details ...	98	0.625107	2.16017	0	0.00121499	0.007	5714	tags=47%, list=10%, signal=52%
KEGG_NUCLEOTIDE_EXCISION_REPAIR	KEGG_NUCLEOTIDE_EXCISION_REPAIR	Details ...	44	0.696628	2.14887	0	0.00150464	0.011	3411	tags=45%, list=6%, signal=48%
KEGG_RNA_DEGRADATION	KEGG_RNA_DEGRADATION	Details ...	59	0.619093	2.12984	0	0.00216115	0.018	9707	tags=54%, list=16%, signal=65%
KEGG_PROTEASOME	KEGG_PROTEASOME	Details ...	46	0.847986	2.11911	0	0.00218227	0.02	4626	tags=72%, list=8%, signal=78%
KEGG_BASAL_TRANSCRIPTION_FACTORS	KEGG_BASAL_TRANSCRIPTION_FACTORS	Details ...	35	0.647626	2.07781	0	0.00316094	0.03	7004	tags=49%, list=12%, signal=55%
KEGG_ONE_CARBON_POOL_BY_FOLATE	KEGG_ONE_CARBON_POOL_BY_FOLATE	Details ...	17	0.722062	2.07179	0.00201207	0.00291779	0.03	1483	tags=47%, list=2%, signal=48%
KEGG_P53_SIGNALING_PATHWAY	KEGG_P53_SIGNALING_PATHWAY	Details ...	68	0.546407	2.02966	0	0.00478175	0.049	5598	tags=37%, list=9%, signal=41%
KEGG_UBIQUITIN_MEDIATED_PROTEOLYSIS	KEGG_UBIQUITIN_MEDIATED_PROTEOLYSIS	Details ...	135	0.486907	2.02954	0	0.00446297	0.049	6544	tags=36%, list=11%, signal=40%
KEGG_BASE_EXCISION_REPAIR	KEGG_BASE_EXCISION_REPAIR	Details ...	35	0.699549	1.97147	0	0.00801267	0.071	3411	tags=51%, list=6%, signal=55%
KEGG_GLYOXYLATE_AND_DICARBOXYLATE_METABOLISM	KEGG_GLYOXYLATE_AND_DICARBOXYLATE_METABOLISM	Details ...	16	0.764657	1.91972	0	0.0133592	0.111	3600	tags=44%, list=6%, signal=47%
KEGG_PURINE_METABOLISM	KEGG_PURINE_METABOLISM	Details ...	159	0.470248	1.90739	0	0.0139311	0.121	5714	tags=34%, list=10%, signal=37%
KEGG_CITRATE_CYCLE_TCA_CYCLE	KEGG_CITRATE_CYCLE_TCA_CYCLE	Details ...	31	0.711877	1.89142	0.00829876	0.0151532	0.131	11136	tags=68%, list=19%, signal=83%
KEGG_PROTEIN_EXPORT	KEGG_PROTEIN_EXPORT	Details ...	24	0.692519	1.87953	0.0137525	0.0164951	0.151	10893	tags=63%, list=18%, signal=76%
KEGG_PROGESTERONE_MEDIATED_OOCYTE_MATURATION	KEGG_PROGESTERONE_MEDIATED_OOCYTE_MATURATION	Details ...	85	0.472104	1.85293	0	0.0196194	0.183	6431	tags=34%, list=11%, signal=38%
KEGG_CYSTEINE_AND_METHIONINE_METABOLISM	KEGG_CYSTEINE_AND_METHIONINE_METABOLISM	Details ...	34	0.575842	1.80956	0.00212766	0.0284017	0.249	7361	tags=50%, list=12%, signal=57%
KEGG_GLYCOLYSIS_GLUCONEOGENESIS	KEGG_GLYCOLYSIS_GLUCONEOGENESIS	Details ...	61	0.551093	1.79098	0.00613497	0.0318691	0.281	7447	tags=46%, list=13%, signal=52%
KEGG_RNA_POLYMERASE	KEGG_RNA_POLYMERASE	Details ...	29	0.628013	1.78655	0.0124224	0.0315682	0.286	10495	tags=66%, list=18%, signal=80%
KEGG_N_GLYCAN_BIOSYNTHESIS	KEGG_N_GLYCAN_BIOSYNTHESIS	Details ...	46	0.538492	1.7619	0.0162602	0.0374814	0.332	11197	tags=57%, list=19%, signal=70%
KEGG_PENTOSE_PHOSPHATE_PATHWAY	KEGG_PENTOSE_PHOSPHATE_PATHWAY	Details ...	27	0.612332	1.75964	0.0118577	0.0366234	0.335	5431	tags=44%, list=9%, signal=49%
KEGG_PATHOGENIC_ESCHERICHIA_COLI_INFECTION	KEGG_PATHOGENIC_ESCHERICHIA_COLI_INFECTION	Details ...	56	0.498238	1.70368	0.0104167	0.0531131	0.435	6342	tags=38%, list=11%, signal=42%
KEGG_SMALL_CELL_LUNG_CANCER	KEGG_SMALL_CELL_LUNG_CANCER	Details ...	84	0.430805	1.68187	0.00811359	0.0595073	0.469	8863	tags=43%, list=15%, signal=50%
KEGG_RIBOFLAVIN_METABOLISM	KEGG_RIBOFLAVIN_METABOLISM	Details ...	16	0.576746	1.67484	0.0217391	0.0605771	0.482	1906	tags=25%, list=3%, signal=26%
KEGG_LYSINE_DEGRADATION	KEGG_LYSINE_DEGRADATION	Details ...	44	0.481101	1.65845	0.0221774	0.0650331	0.506	8116	tags=43%, list=14%, signal=50%
KEGG_PENTOSE_AND_GLUCURONATE_INTERCONVERSIONS	KEGG_PENTOSE_AND_GLUCURONATE_INTERCONVERSIONS	Details ...	28	0.587545	1.63876	0.0354331	0.071448	0.54	13087	tags=68%, list=22%, signal=87%
KEGG_BIOSYNTHESIS_OF_UNSATURATED_FATTY_ACIDS	KEGG_BIOSYNTHESIS_OF_UNSATURATED_FATTY_ACIDS	Details ...	22	0.58107	1.62312	0.0262626	0.0763589	0.564	4810	tags=45%, list=8%, signal=49%
KEGG_DRUG_METABOLISM_OTHER_ENZYMES	KEGG_DRUG_METABOLISM_OTHER_ENZYMES	Details ...	51	0.489207	1.60588	0.0165289	0.0827002	0.595	15836	tags=55%, list=27%, signal=75%
KEGG_PANCREATIC_CANCER	KEGG_PANCREATIC_CANCER	Details ...	70	0.416393	1.60325	0.0184805	0.0816502	0.598	8710	tags=46%, list=15%, signal=54%
KEGG_TERPENOID_BACKBONE_BIOSYNTHESIS	KEGG_TERPENOID_BACKBONE_BIOSYNTHESIS	Details ...	15	0.642782	1.53423	0.0788955	0.120371	0.72	5125	tags=40%, list=9%, signal=44%
KEGG_NICOTINATE_AND_NICOTINAMIDE_METABOLISM	KEGG_NICOTINATE_AND_NICOTINAMIDE_METABOLISM	Details ...	24	0.477892	1.52229	0.0329897	0.125354	0.731	10729	tags=38%, list=18%, signal=46%
KEGG_HUNTINGTONS_DISEASE	KEGG_HUNTINGTONS_DISEASE	Details ...	182	0.453761	1.49929	0.107822	0.138976	0.765	11824	tags=49%, list=20%, signal=61%
KEGG_ALZHEIMERS_DISEASE	KEGG_ALZHEIMERS_DISEASE	Details ...	166	0.447341	1.49667	0.114345	0.137437	0.766	11661	tags=48%, list=20%, signal=59%
KEGG_PATHWAYS_IN_CANCER	KEGG_PATHWAYS_IN_CANCER	Details ...	325	0.342822	1.49149	0.0215983	0.137808	0.77	8710	tags=30%, list=15%, signal=35%
KEGG_ADHERENS_JUNCTION	KEGG_ADHERENS_JUNCTION	Details ...	73	0.401577	1.45815	0.0679012	0.160104	0.817	8776	tags=38%, list=15%, signal=45%
KEGG_MATURITY_ONSET_DIABETES_OF_THE_YOUNG	KEGG_MATURITY_ONSET_DIABETES_OF_THE_YOUNG	Details ...	25	0.531194	1.45661	0.0894309	0.1573	0.82	11037	tags=52%, list=19%, signal=64%
KEGG_CHRONIC_MYELOID_LEUKEMIA	KEGG_CHRONIC_MYELOID_LEUKEMIA	Details ...	73	0.373373	1.44101	0.057732	0.167102	0.836	6112	tags=30%, list=10%, signal=34%
KEGG_STARCH_AND_SUCROSE_METABOLISM	KEGG_STARCH_AND_SUCROSE_METABOLISM	Details ...	51	0.447429	1.43456	0.0523013	0.168802	0.845	7693	tags=41%, list=13%, signal=47%
KEGG_AMYOTROPHIC_LATERAL_SCLEROSIS_ALS	KEGG_AMYOTROPHIC_LATERAL_SCLEROSIS_ALS	Details ...	53	0.406084	1.43453	0.0515464	0.16499	0.845	7460	tags=40%, list=13%, signal=45%
KEGG_FRUCTOSE_AND_MANNOSE_METABOLISM	KEGG_FRUCTOSE_AND_MANNOSE_METABOLISM	Details ...	34	0.440878	1.39559	0.102564	0.195013	0.887	4727	tags=29%, list=8%, signal=32%
KEGG_PYRUVATE_METABOLISM	KEGG_PYRUVATE_METABOLISM	Details ...	40	0.441227	1.37136	0.12	0.214935	0.908	7371	tags=40%, list=12%, signal=46%
KEGG_ALANINE_ASPARTATE_AND_GLUTAMATE_METABOLISM	KEGG_ALANINE_ASPARTATE_AND_GLUTAMATE_METABOLISM	Details ...	32	0.407685	1.36103	0.0961145	0.220336	0.914	10900	tags=44%, list=18%, signal=54%
KEGG_GALACTOSE_METABOLISM	KEGG_GALACTOSE_METABOLISM	Details ...	25	0.455289	1.35403	0.121154	0.222934	0.921	7538	tags=40%, list=13%, signal=46%
KEGG_GAP_JUNCTION	KEGG_GAP_JUNCTION	Details ...	90	0.344881	1.34534	0.0890269	0.22712	0.925	8113	tags=28%, list=14%, signal=32%
KEGG_COLORECTAL_CANCER	KEGG_COLORECTAL_CANCER	Details ...	62	0.338202	1.33166	0.128834	0.236491	0.933	8710	tags=32%, list=15%, signal=38%
KEGG_PANTOTHENATE_AND_COA_BIOSYNTHESIS	KEGG_PANTOTHENATE_AND_COA_BIOSYNTHESIS		16	0.44787	1.33165	0.116279	0.231871	0.933	5906	tags=25%, list=10%, signal=28%
KEGG_ASCORBATE_AND_ALDARATE_METABOLISM	KEGG_ASCORBATE_AND_ALDARATE_METABOLISM		25	0.502659	1.32635	0.14257	0.232973	0.937	13087	tags=64%, list=22%, signal=82%
KEGG_PARKINSONS_DISEASE	KEGG_PARKINSONS_DISEASE		130	0.464608	1.32473	0.242857	0.230125	0.937	11661	tags=48%, list=20%, signal=60%
KEGG_AXON_GUIDANCE	KEGG_AXON_GUIDANCE		129	0.341578	1.32247	0.112245	0.228346	0.94	7018	tags=29%, list=12%, signal=32%
KEGG_RENAL_CELL_CARCINOMA	KEGG_RENAL_CELL_CARCINOMA		70	0.342075	1.32095	0.111111	0.225812	0.941	6112	tags=27%, list=10%, signal=30%
KEGG_BLADDER_CANCER	KEGG_BLADDER_CANCER		42	0.371078	1.31554	0.103792	0.226477	0.944	5598	tags=24%, list=9%, signal=26%
KEGG_GLUTATHIONE_METABOLISM	KEGG_GLUTATHIONE_METABOLISM		49	0.450086	1.31136	0.177419	0.225819	0.946	5206	tags=31%, list=9%, signal=34%
KEGG_PORPHYRIN_AND_CHLOROPHYLL_METABOLISM	KEGG_PORPHYRIN_AND_CHLOROPHYLL_METABOLISM		41	0.430603	1.29904	0.14881	0.233578	0.954	8018	tags=44%, list=13%, signal=51%
KEGG_STEROID_BIOSYNTHESIS	KEGG_STEROID_BIOSYNTHESIS		17	0.525364	1.28792	0.215164	0.239999	0.959	3662	tags=35%, list=6%, signal=38%
KEGG_MELANOMA	KEGG_MELANOMA		71	0.346947	1.28471	0.134043	0.238993	0.963	12274	tags=39%, list=21%, signal=50%
KEGG_GLYCOSPHINGOLIPID_BIOSYNTHESIS_LACTO_AND_NEOLACTO_SERIES	KEGG_GLYCOSPHINGOLIPID_BIOSYNTHESIS_LACTO_AND_NEOLACTO_SERIES		26	0.412511	1.28293	0.16129	0.236536	0.963	4765	tags=31%, list=8%, signal=33%
KEGG_REGULATION_OF_ACTIN_CYTOSKELETON	KEGG_REGULATION_OF_ACTIN_CYTOSKELETON		213	0.324126	1.27848	0.154008	0.237131	0.966	6112	tags=27%, list=10%, signal=30%
KEGG_GLYCOSAMINOGLYCAN_BIOSYNTHESIS_HEPARAN_SULFATE	KEGG_GLYCOSAMINOGLYCAN_BIOSYNTHESIS_HEPARAN_SULFATE		26	0.401183	1.25582	0.176471	0.25501	0.974	4811	tags=27%, list=8%, signal=29%
KEGG_STEROID_HORMONE_BIOSYNTHESIS	KEGG_STEROID_HORMONE_BIOSYNTHESIS		55	0.364698	1.24177	0.161677	0.26624	0.978	11922	tags=38%, list=20%, signal=48%
KEGG_PROSTATE_CANCER	KEGG_PROSTATE_CANCER		89	0.316038	1.2368	0.143162	0.266949	0.982	12274	tags=39%, list=21%, signal=49%
KEGG_THYROID_CANCER	KEGG_THYROID_CANCER		29	0.366022	1.2161	0.217672	0.284626	0.988	12274	tags=48%, list=21%, signal=61%
KEGG_WNT_SIGNALING_PATHWAY	KEGG_WNT_SIGNALING_PATHWAY		151	0.285431	1.20978	0.165254	0.286705	0.988	6915	tags=22%, list=12%, signal=25%
KEGG_NOTCH_SIGNALING_PATHWAY	KEGG_NOTCH_SIGNALING_PATHWAY		47	0.346452	1.20753	0.240816	0.284577	0.988	6307	tags=30%, list=11%, signal=33%
KEGG_RETINOL_METABOLISM	KEGG_RETINOL_METABOLISM		64	0.366544	1.1924	0.225	0.297524	0.989	13317	tags=42%, list=22%, signal=54%
KEGG_AMINO_SUGAR_AND_NUCLEOTIDE_SUGAR_METABOLISM	KEGG_AMINO_SUGAR_AND_NUCLEOTIDE_SUGAR_METABOLISM		44	0.376978	1.19153	0.253012	0.294404	0.989	7963	tags=39%, list=13%, signal=45%
KEGG_GLYCOSYLPHOSPHATIDYLINOSITOL_GPI_ANCHOR_BIOSYNTHESIS	KEGG_GLYCOSYLPHOSPHATIDYLINOSITOL_GPI_ANCHOR_BIOSYNTHESIS		25	0.382076	1.15765	0.273622	0.327633	0.993	5316	tags=24%, list=9%, signal=26%
KEGG_BUTANOATE_METABOLISM	KEGG_BUTANOATE_METABOLISM		34	0.39077	1.15401	0.302326	0.327371	0.993	3073	tags=29%, list=5%, signal=31%
KEGG_SELENOAMINO_ACID_METABOLISM	KEGG_SELENOAMINO_ACID_METABOLISM		26	0.386219	1.14815	0.302658	0.330035	0.993	6119	tags=38%, list=10%, signal=43%
KEGG_ARRHYTHMOGENIC_RIGHT_VENTRICULAR_CARDIOMYOPATHY_ARVC	KEGG_ARRHYTHMOGENIC_RIGHT_VENTRICULAR_CARDIOMYOPATHY_ARVC		74	0.32794	1.14078	0.279441	0.334083	0.994	5996	tags=28%, list=10%, signal=32%
KEGG_GLIOMA	KEGG_GLIOMA		65	0.299036	1.13818	0.274194	0.332543	0.994	9665	tags=34%, list=16%, signal=40%
KEGG_REGULATION_OF_AUTOPHAGY	KEGG_REGULATION_OF_AUTOPHAGY		35	0.314882	1.10227	0.294	0.371106	0.996	12615	tags=34%, list=21%, signal=43%
KEGG_TGF_BETA_SIGNALING_PATHWAY	KEGG_TGF_BETA_SIGNALING_PATHWAY		86	0.289609	1.10031	0.333333	0.368742	0.996	6930	tags=23%, list=12%, signal=26%
KEGG_PHENYLALANINE_METABOLISM	KEGG_PHENYLALANINE_METABOLISM		18	0.401723	1.08911	0.342857	0.378018	0.996	10802	tags=50%, list=18%, signal=61%
KEGG_GLYCINE_SERINE_AND_THREONINE_METABOLISM	KEGG_GLYCINE_SERINE_AND_THREONINE_METABOLISM		31	0.365514	1.08868	0.335391	0.373889	0.996	9044	tags=39%, list=15%, signal=46%
KEGG_FOCAL_ADHESION	KEGG_FOCAL_ADHESION		199	0.296024	1.07452	0.344262	0.387089	0.996	8863	tags=34%, list=15%, signal=39%
KEGG_OXIDATIVE_PHOSPHORYLATION	KEGG_OXIDATIVE_PHOSPHORYLATION		132	0.384396	1.06852	0.416834	0.390188	0.996	14526	tags=49%, list=24%, signal=65%
KEGG_TIGHT_JUNCTION	KEGG_TIGHT_JUNCTION		131	0.269494	1.06813	0.337474	0.385899	0.996	11187	tags=32%, list=19%, signal=39%
KEGG_CARDIAC_MUSCLE_CONTRACTION	KEGG_CARDIAC_MUSCLE_CONTRACTION		79	0.307556	1.04154	0.390496	0.415207	0.999	11618	tags=42%, list=20%, signal=52%
KEGG_SPHINGOLIPID_METABOLISM	KEGG_SPHINGOLIPID_METABOLISM		39	0.30897	1.0329	0.413721	0.422489	0.999	2842	tags=18%, list=5%, signal=19%
KEGG_METABOLISM_OF_XENOBIOTICS_BY_CYTOCHROME_P450	KEGG_METABOLISM_OF_XENOBIOTICS_BY_CYTOCHROME_P450		69	0.319219	1.01801	0.405882	0.437266	0.999	11922	tags=41%, list=20%, signal=51%
KEGG_ARGININE_AND_PROLINE_METABOLISM	KEGG_ARGININE_AND_PROLINE_METABOLISM		54	0.314392	1.00824	0.430353	0.445608	0.999	7594	tags=28%, list=13%, signal=32%
KEGG_TYROSINE_METABOLISM	KEGG_TYROSINE_METABOLISM		42	0.310579	1.00516	0.447853	0.444539	0.999	6879	tags=31%, list=12%, signal=35%
KEGG_ECM_RECEPTOR_INTERACTION	KEGG_ECM_RECEPTOR_INTERACTION		84	0.325568	0.996945	0.449187	0.450227	0.999	8863	tags=37%, list=15%, signal=43%
KEGG_PROPANOATE_METABOLISM	KEGG_PROPANOATE_METABOLISM		33	0.339813	0.984656	0.475822	0.462151	0.999	2153	tags=21%, list=4%, signal=22%
KEGG_GLYCOSAMINOGLYCAN_BIOSYNTHESIS_KERATAN_SULFATE	KEGG_GLYCOSAMINOGLYCAN_BIOSYNTHESIS_KERATAN_SULFATE		15	0.334576	0.944451	0.50497	0.512008	1	11759	tags=47%, list=20%, signal=58%
KEGG_O_GLYCAN_BIOSYNTHESIS	KEGG_O_GLYCAN_BIOSYNTHESIS		30	0.314531	0.939144	0.536585	0.514493	1	9137	tags=37%, list=15%, signal=43%
KEGG_DORSO_VENTRAL_AXIS_FORMATION	KEGG_DORSO_VENTRAL_AXIS_FORMATION		24	0.282558	0.900668	0.573529	0.562986	1	5843	tags=21%, list=10%, signal=23%
KEGG_RIBOSOME	KEGG_RIBOSOME		88	0.420496	0.882471	0.588957	0.583694	1	15984	tags=47%, list=27%, signal=64%
KEGG_GLYCOSAMINOGLYCAN_BIOSYNTHESIS_CHONDROITIN_SULFATE	KEGG_GLYCOSAMINOGLYCAN_BIOSYNTHESIS_CHONDROITIN_SULFATE		22	0.220815	0.631356	0.892929	0.905139	1	10099	tags=23%, list=17%, signal=27%
