# Supplementary material for: Identification of endoplasmic reticulum stress-related lncRNAs in lung adenocarcinoma by bioinformatics and experimental validation
Source: Ann Med. 2023 Aug 29;55(2):2251500. doi: 10.1080/07853890.2023.2251500 (PMC10467521; doi:10.1080/07853890.2023.2251500)
Supplement: Supplemental Material [file IANN_A_2251500_SM2154.zip › suppl_data/TableS6.xlsx]

## Sheet: gsea_report_for_l_1657981497890
NAME	GS<br> follow link to MSigDB	GS DETAILS	SIZE	ES	NES	NOM p-val	FDR q-val	FWER p-val	RANK AT MAX	LEADING EDGE
KEGG_ALDOSTERONE_REGULATED_SODIUM_REABSORPTION	KEGG_ALDOSTERONE_REGULATED_SODIUM_REABSORPTION	Details ...	42	-0.653176	-2.23583	0	0	0	5706	tags=43%, list=10%, signal=47%
KEGG_HEMATOPOIETIC_CELL_LINEAGE	KEGG_HEMATOPOIETIC_CELL_LINEAGE	Details ...	85	-0.71402	-2.15765	0	0.00100356	0.002	7211	tags=56%, list=12%, signal=64%
KEGG_FC_EPSILON_RI_SIGNALING_PATHWAY	KEGG_FC_EPSILON_RI_SIGNALING_PATHWAY	Details ...	79	-0.549554	-2.10331	0	0.00304173	0.009	6159	tags=39%, list=10%, signal=44%
KEGG_VASCULAR_SMOOTH_MUSCLE_CONTRACTION	KEGG_VASCULAR_SMOOTH_MUSCLE_CONTRACTION	Details ...	115	-0.496993	-1.97003	0.00185185	0.0225702	0.076	10188	tags=43%, list=17%, signal=51%
KEGG_ASTHMA	KEGG_ASTHMA	Details ...	28	-0.811678	-1.96527	0	0.0191666	0.08	5705	tags=75%, list=10%, signal=83%
KEGG_ALPHA_LINOLENIC_ACID_METABOLISM	KEGG_ALPHA_LINOLENIC_ACID_METABOLISM	Details ...	19	-0.675811	-1.95976	0.00194553	0.0169227	0.084	10852	tags=63%, list=18%, signal=77%
KEGG_TYPE_II_DIABETES_MELLITUS	KEGG_TYPE_II_DIABETES_MELLITUS	Details ...	47	-0.534832	-1.89861	0	0.0287803	0.146	5595	tags=36%, list=9%, signal=40%
KEGG_AUTOIMMUNE_THYROID_DISEASE	KEGG_AUTOIMMUNE_THYROID_DISEASE	Details ...	50	-0.68375	-1.89315	0.00398406	0.0270625	0.155	5798	tags=42%, list=10%, signal=47%
KEGG_INTESTINAL_IMMUNE_NETWORK_FOR_IGA_PRODUCTION	KEGG_INTESTINAL_IMMUNE_NETWORK_FOR_IGA_PRODUCTION	Details ...	46	-0.736292	-1.88892	0.00383877	0.0247761	0.158	7663	tags=65%, list=13%, signal=75%
KEGG_LYSOSOME	KEGG_LYSOSOME	Details ...	121	-0.556451	-1.85945	0.0038835	0.0311872	0.203	6911	tags=41%, list=12%, signal=47%
KEGG_CYTOKINE_CYTOKINE_RECEPTOR_INTERACTION	KEGG_CYTOKINE_CYTOKINE_RECEPTOR_INTERACTION	Details ...	264	-0.506548	-1.85119	0.00776699	0.030245	0.208	8135	tags=36%, list=14%, signal=41%
KEGG_JAK_STAT_SIGNALING_PATHWAY	KEGG_JAK_STAT_SIGNALING_PATHWAY	Details ...	155	-0.465418	-1.84832	0.00190114	0.0287117	0.211	10489	tags=39%, list=18%, signal=48%
KEGG_LEISHMANIA_INFECTION	KEGG_LEISHMANIA_INFECTION	Details ...	70	-0.627145	-1.83046	0.0176817	0.0319422	0.241	7879	tags=57%, list=13%, signal=66%
KEGG_GNRH_SIGNALING_PATHWAY	KEGG_GNRH_SIGNALING_PATHWAY	Details ...	101	-0.44092	-1.82012	0	0.0320107	0.256	7867	tags=31%, list=13%, signal=35%
KEGG_ARACHIDONIC_ACID_METABOLISM	KEGG_ARACHIDONIC_ACID_METABOLISM	Details ...	58	-0.544114	-1.81715	0.00204918	0.0306397	0.259	7867	tags=41%, list=13%, signal=48%
KEGG_B_CELL_RECEPTOR_SIGNALING_PATHWAY	KEGG_B_CELL_RECEPTOR_SIGNALING_PATHWAY	Details ...	75	-0.530255	-1.79	0.0133588	0.0364024	0.298	5684	tags=39%, list=10%, signal=43%
KEGG_ALLOGRAFT_REJECTION	KEGG_ALLOGRAFT_REJECTION	Details ...	35	-0.768304	-1.78778	0.00974659	0.035239	0.307	5487	tags=60%, list=9%, signal=66%
KEGG_CHEMOKINE_SIGNALING_PATHWAY	KEGG_CHEMOKINE_SIGNALING_PATHWAY	Details ...	188	-0.482544	-1.76713	0.0114286	0.0400111	0.342	8135	tags=39%, list=14%, signal=45%
KEGG_GRAFT_VERSUS_HOST_DISEASE	KEGG_GRAFT_VERSUS_HOST_DISEASE	Details ...	37	-0.745519	-1.76	0.0117878	0.0401861	0.351	5487	tags=49%, list=9%, signal=54%
KEGG_CELL_ADHESION_MOLECULES_CAMS	KEGG_CELL_ADHESION_MOLECULES_CAMS	Details ...	131	-0.538719	-1.75525	0.0154143	0.0395371	0.36	5592	tags=35%, list=9%, signal=39%
KEGG_GLYCOSPHINGOLIPID_BIOSYNTHESIS_GANGLIO_SERIES	KEGG_GLYCOSPHINGOLIPID_BIOSYNTHESIS_GANGLIO_SERIES	Details ...	15	-0.627759	-1.75075	0.00986193	0.0392918	0.371	6911	tags=53%, list=12%, signal=60%
KEGG_PHOSPHATIDYLINOSITOL_SIGNALING_SYSTEM	KEGG_PHOSPHATIDYLINOSITOL_SIGNALING_SYSTEM	Details ...	76	-0.458174	-1.74885	0.00790514	0.0383982	0.378	5610	tags=29%, list=9%, signal=32%
KEGG_ABC_TRANSPORTERS	KEGG_ABC_TRANSPORTERS	Details ...	44	-0.50631	-1.72383	0.0139721	0.0453981	0.423	9139	tags=43%, list=15%, signal=51%
KEGG_ETHER_LIPID_METABOLISM	KEGG_ETHER_LIPID_METABOLISM	Details ...	33	-0.510344	-1.70442	0.00740741	0.0502001	0.455	7867	tags=48%, list=13%, signal=56%
KEGG_PRIMARY_BILE_ACID_BIOSYNTHESIS	KEGG_PRIMARY_BILE_ACID_BIOSYNTHESIS	Details ...	16	-0.614798	-1.7018	0.014	0.0496139	0.463	9770	tags=56%, list=16%, signal=67%
KEGG_MTOR_SIGNALING_PATHWAY	KEGG_MTOR_SIGNALING_PATHWAY	Details ...	52	-0.425734	-1.67404	0.0111111	0.0580101	0.508	5263	tags=29%, list=9%, signal=32%
KEGG_LINOLEIC_ACID_METABOLISM	KEGG_LINOLEIC_ACID_METABOLISM	Details ...	29	-0.536293	-1.65964	0.0237154	0.0621891	0.539	11147	tags=45%, list=19%, signal=55%
KEGG_TYPE_I_DIABETES_MELLITUS	KEGG_TYPE_I_DIABETES_MELLITUS	Details ...	41	-0.650287	-1.65484	0.0418327	0.0617407	0.544	5487	tags=49%, list=9%, signal=54%
KEGG_T_CELL_RECEPTOR_SIGNALING_PATHWAY	KEGG_T_CELL_RECEPTOR_SIGNALING_PATHWAY	Details ...	108	-0.460293	-1.6515	0.0423077	0.0605374	0.548	8486	tags=39%, list=14%, signal=45%
KEGG_GLYCEROPHOSPHOLIPID_METABOLISM	KEGG_GLYCEROPHOSPHOLIPID_METABOLISM	Details ...	76	-0.407508	-1.63786	0.00572519	0.0650462	0.575	10852	tags=42%, list=18%, signal=51%
KEGG_VEGF_SIGNALING_PATHWAY	KEGG_VEGF_SIGNALING_PATHWAY	Details ...	76	-0.403812	-1.62415	0.00970874	0.069377	0.595	9650	tags=36%, list=16%, signal=42%
KEGG_VIRAL_MYOCARDITIS	KEGG_VIRAL_MYOCARDITIS	Details ...	68	-0.52681	-1.61301	0.0584906	0.0728015	0.617	6044	tags=43%, list=10%, signal=47%
KEGG_NATURAL_KILLER_CELL_MEDIATED_CYTOTOXICITY	KEGG_NATURAL_KILLER_CELL_MEDIATED_CYTOTOXICITY	Details ...	132	-0.44762	-1.59343	0.0525292	0.0795152	0.644	6746	tags=32%, list=11%, signal=36%
KEGG_TOLL_LIKE_RECEPTOR_SIGNALING_PATHWAY	KEGG_TOLL_LIKE_RECEPTOR_SIGNALING_PATHWAY	Details ...	102	-0.428743	-1.58293	0.0476191	0.082235	0.66	6681	tags=30%, list=11%, signal=34%
KEGG_LEUKOCYTE_TRANSENDOTHELIAL_MIGRATION	KEGG_LEUKOCYTE_TRANSENDOTHELIAL_MIGRATION	Details ...	116	-0.443075	-1.57842	0.0268714	0.0823424	0.67	6036	tags=30%, list=10%, signal=34%
KEGG_INSULIN_SIGNALING_PATHWAY	KEGG_INSULIN_SIGNALING_PATHWAY	Details ...	136	-0.361047	-1.55962	0.00744879	0.0898324	0.691	5595	tags=25%, list=9%, signal=28%
KEGG_COMPLEMENT_AND_COAGULATION_CASCADES	KEGG_COMPLEMENT_AND_COAGULATION_CASCADES	Details ...	69	-0.507229	-1.55571	0.0491159	0.0895803	0.698	9012	tags=46%, list=15%, signal=55%
KEGG_ACUTE_MYELOID_LEUKEMIA	KEGG_ACUTE_MYELOID_LEUKEMIA	Details ...	57	-0.428112	-1.5557	0.0471698	0.087223	0.698	7061	tags=35%, list=12%, signal=40%
KEGG_PPAR_SIGNALING_PATHWAY	KEGG_PPAR_SIGNALING_PATHWAY	Details ...	69	-0.444347	-1.53769	0.0393375	0.095068	0.727	8665	tags=39%, list=15%, signal=46%
KEGG_OTHER_GLYCAN_DEGRADATION	KEGG_OTHER_GLYCAN_DEGRADATION	Details ...	16	-0.578145	-1.52497	0.0753564	0.0994764	0.744	9267	tags=50%, list=16%, signal=59%
KEGG_FC_GAMMA_R_MEDIATED_PHAGOCYTOSIS	KEGG_FC_GAMMA_R_MEDIATED_PHAGOCYTOSIS	Details ...	96	-0.409957	-1.52151	0.0558767	0.0990594	0.748	3889	tags=28%, list=7%, signal=30%
KEGG_NOD_LIKE_RECEPTOR_SIGNALING_PATHWAY	KEGG_NOD_LIKE_RECEPTOR_SIGNALING_PATHWAY	Details ...	62	-0.445347	-1.52024	0.062249	0.097605	0.75	4179	tags=27%, list=7%, signal=29%
KEGG_MAPK_SIGNALING_PATHWAY	KEGG_MAPK_SIGNALING_PATHWAY	Details ...	267	-0.343683	-1.51708	0.00952381	0.0968607	0.758	8538	tags=29%, list=14%, signal=34%
KEGG_PRIMARY_IMMUNODEFICIENCY	KEGG_PRIMARY_IMMUNODEFICIENCY	Details ...	35	-0.615023	-1.49731	0.125725	0.106181	0.786	7180	tags=60%, list=12%, signal=68%
KEGG_APOPTOSIS	KEGG_APOPTOSIS	Details ...	87	-0.369217	-1.44518	0.0642023	0.138732	0.856	10188	tags=34%, list=17%, signal=42%
KEGG_ANTIGEN_PROCESSING_AND_PRESENTATION	KEGG_ANTIGEN_PROCESSING_AND_PRESENTATION	Details ...	81	-0.46937	-1.43546	0.126233	0.142124	0.863	3609	tags=25%, list=6%, signal=26%
KEGG_NEUROTROPHIN_SIGNALING_PATHWAY	KEGG_NEUROTROPHIN_SIGNALING_PATHWAY	Details ...	126	-0.348403	-1.42416	0.043222	0.146895	0.872	5937	tags=24%, list=10%, signal=26%
KEGG_CALCIUM_SIGNALING_PATHWAY	KEGG_CALCIUM_SIGNALING_PATHWAY	Details ...	178	-0.335907	-1.40936	0.0504505	0.154193	0.884	9390	tags=28%, list=16%, signal=33%
KEGG_RIG_I_LIKE_RECEPTOR_SIGNALING_PATHWAY	KEGG_RIG_I_LIKE_RECEPTOR_SIGNALING_PATHWAY	Details ...	71	-0.360254	-1.40007	0.0784314	0.15795	0.89	7879	tags=24%, list=13%, signal=28%
KEGG_NEUROACTIVE_LIGAND_RECEPTOR_INTERACTION	KEGG_NEUROACTIVE_LIGAND_RECEPTOR_INTERACTION	Details ...	272	-0.349762	-1.39528	0.04947	0.15798	0.892	7696	tags=24%, list=13%, signal=27%
KEGG_NON_SMALL_CELL_LUNG_CANCER	KEGG_NON_SMALL_CELL_LUNG_CANCER		54	-0.375798	-1.38906	0.0962264	0.159647	0.897	6322	tags=28%, list=11%, signal=31%
KEGG_DILATED_CARDIOMYOPATHY	KEGG_DILATED_CARDIOMYOPATHY		90	-0.385876	-1.3702	0.103922	0.171359	0.911	8072	tags=34%, list=14%, signal=40%
KEGG_GLYCOSAMINOGLYCAN_DEGRADATION	KEGG_GLYCOSAMINOGLYCAN_DEGRADATION		21	-0.473733	-1.35657	0.128773	0.179115	0.924	11648	tags=43%, list=20%, signal=53%
KEGG_INOSITOL_PHOSPHATE_METABOLISM	KEGG_INOSITOL_PHOSPHATE_METABOLISM		54	-0.371334	-1.35286	0.105578	0.178945	0.926	7197	tags=31%, list=12%, signal=36%
KEGG_PROXIMAL_TUBULE_BICARBONATE_RECLAMATION	KEGG_PROXIMAL_TUBULE_BICARBONATE_RECLAMATION		23	-0.452205	-1.35015	0.124272	0.17795	0.928	7519	tags=35%, list=13%, signal=40%
KEGG_RENIN_ANGIOTENSIN_SYSTEM	KEGG_RENIN_ANGIOTENSIN_SYSTEM		17	-0.4874	-1.34025	0.127451	0.183071	0.936	4259	tags=29%, list=7%, signal=32%
KEGG_EPITHELIAL_CELL_SIGNALING_IN_HELICOBACTER_PYLORI_INFECTION	KEGG_EPITHELIAL_CELL_SIGNALING_IN_HELICOBACTER_PYLORI_INFECTION		68	-0.348057	-1.33939	0.095057	0.180415	0.936	4483	tags=22%, list=8%, signal=24%
KEGG_ADIPOCYTOKINE_SIGNALING_PATHWAY	KEGG_ADIPOCYTOKINE_SIGNALING_PATHWAY		66	-0.365505	-1.3375	0.0982318	0.178677	0.937	8660	tags=38%, list=15%, signal=44%
KEGG_FATTY_ACID_METABOLISM	KEGG_FATTY_ACID_METABOLISM		42	-0.435665	-1.30438	0.194561	0.204173	0.961	6990	tags=38%, list=12%, signal=43%
KEGG_HISTIDINE_METABOLISM	KEGG_HISTIDINE_METABOLISM		29	-0.429132	-1.29325	0.210101	0.209614	0.966	1785	tags=21%, list=3%, signal=21%
KEGG_VIBRIO_CHOLERAE_INFECTION	KEGG_VIBRIO_CHOLERAE_INFECTION		54	-0.366287	-1.28305	0.155819	0.215769	0.97	4625	tags=22%, list=8%, signal=24%
KEGG_ENDOMETRIAL_CANCER	KEGG_ENDOMETRIAL_CANCER		52	-0.341377	-1.28115	0.140977	0.213851	0.971	6549	tags=25%, list=11%, signal=28%
KEGG_HYPERTROPHIC_CARDIOMYOPATHY_HCM	KEGG_HYPERTROPHIC_CARDIOMYOPATHY_HCM		83	-0.352029	-1.27206	0.165029	0.218528	0.974	7931	tags=34%, list=13%, signal=39%
KEGG_MELANOGENESIS	KEGG_MELANOGENESIS		101	-0.315378	-1.26204	0.126437	0.224401	0.975	6226	tags=19%, list=10%, signal=21%
KEGG_SNARE_INTERACTIONS_IN_VESICULAR_TRANSPORT	KEGG_SNARE_INTERACTIONS_IN_VESICULAR_TRANSPORT		38	-0.369761	-1.26148	0.179924	0.221607	0.975	12974	tags=37%, list=22%, signal=47%
KEGG_LONG_TERM_DEPRESSION	KEGG_LONG_TERM_DEPRESSION		70	-0.318069	-1.24985	0.115456	0.228854	0.978	11369	tags=34%, list=19%, signal=42%
KEGG_NITROGEN_METABOLISM	KEGG_NITROGEN_METABOLISM		23	-0.399501	-1.24158	0.181087	0.233112	0.98	7001	tags=30%, list=12%, signal=34%
KEGG_TASTE_TRANSDUCTION	KEGG_TASTE_TRANSDUCTION		51	-0.373724	-1.23693	0.183267	0.233555	0.982	11855	tags=27%, list=20%, signal=34%
KEGG_ENDOCYTOSIS	KEGG_ENDOCYTOSIS		181	-0.296314	-1.23608	0.154135	0.230697	0.982	8072	tags=28%, list=14%, signal=33%
KEGG_LONG_TERM_POTENTIATION	KEGG_LONG_TERM_POTENTIATION		70	-0.307652	-1.22465	0.17037	0.237707	0.983	9390	tags=27%, list=16%, signal=32%
KEGG_ERBB_SIGNALING_PATHWAY	KEGG_ERBB_SIGNALING_PATHWAY		87	-0.28929	-1.17251	0.21165	0.285303	0.991	6432	tags=22%, list=11%, signal=24%
KEGG_VASOPRESSIN_REGULATED_WATER_REABSORPTION	KEGG_VASOPRESSIN_REGULATED_WATER_REABSORPTION		44	-0.342104	-1.15872	0.24558	0.295717	0.992	10729	tags=34%, list=18%, signal=42%
KEGG_PRION_DISEASES	KEGG_PRION_DISEASES		35	-0.375861	-1.13219	0.317739	0.319803	0.997	10188	tags=37%, list=17%, signal=45%
KEGG_CYTOSOLIC_DNA_SENSING_PATHWAY	KEGG_CYTOSOLIC_DNA_SENSING_PATHWAY		55	-0.315981	-1.11977	0.318271	0.329776	0.997	7879	tags=24%, list=13%, signal=27%
KEGG_PEROXISOME	KEGG_PEROXISOME		78	-0.343641	-1.11772	0.333333	0.327654	0.997	8931	tags=31%, list=15%, signal=36%
KEGG_TRYPTOPHAN_METABOLISM	KEGG_TRYPTOPHAN_METABOLISM		40	-0.35324	-1.1146	0.306324	0.326754	0.997	5071	tags=23%, list=9%, signal=25%
KEGG_BASAL_CELL_CARCINOMA	KEGG_BASAL_CELL_CARCINOMA		55	-0.319126	-1.10464	0.294118	0.333121	0.998	7813	tags=24%, list=13%, signal=27%
KEGG_BETA_ALANINE_METABOLISM	KEGG_BETA_ALANINE_METABOLISM		22	-0.350563	-1.0603	0.386588	0.379896	1	4861	tags=27%, list=8%, signal=30%
KEGG_GLYCEROLIPID_METABOLISM	KEGG_GLYCEROLIPID_METABOLISM		49	-0.281274	-1.00639	0.451807	0.44291	1	12738	tags=37%, list=21%, signal=47%
KEGG_SYSTEMIC_LUPUS_ERYTHEMATOSUS	KEGG_SYSTEMIC_LUPUS_ERYTHEMATOSUS		137	-0.381444	-1.00599	0.521912	0.437953	1	9158	tags=28%, list=15%, signal=34%
KEGG_HEDGEHOG_SIGNALING_PATHWAY	KEGG_HEDGEHOG_SIGNALING_PATHWAY		56	-0.26648	-0.948352	0.522727	0.508979	1	11479	tags=30%, list=19%, signal=38%
KEGG_VALINE_LEUCINE_AND_ISOLEUCINE_DEGRADATION	KEGG_VALINE_LEUCINE_AND_ISOLEUCINE_DEGRADATION		44	-0.305035	-0.86579	0.596806	0.622553	1	6803	tags=27%, list=11%, signal=31%
KEGG_DRUG_METABOLISM_CYTOCHROME_P450	KEGG_DRUG_METABOLISM_CYTOCHROME_P450		71	-0.261831	-0.840494	0.680392	0.653497	1	7256	tags=17%, list=12%, signal=19%
KEGG_OLFACTORY_TRANSDUCTION	KEGG_OLFACTORY_TRANSDUCTION		387	-0.157929	-0.625642	1	0.914067	1	17079	tags=25%, list=29%, signal=35%
