# Supplementary material for: Identification of endoplasmic reticulum stress-related lncRNAs in lung adenocarcinoma by bioinformatics and experimental validation
Source: Ann Med. 2023 Aug 29;55(2):2251500. doi: 10.1080/07853890.2023.2251500 (PMC10467521; doi:10.1080/07853890.2023.2251500)
Supplement: Supplemental Material [file IANN_A_2251500_SM2154.zip › suppl_data/TableS7.xlsx]

## Sheet: riskDiff
gene	lowMean	highMean	logFC	pValue	fdr
OMG	1.54714	0.752832	-1.0392	8.92143e-10	1.03798e-08
FGB	44.5508	102.581	1.20325	0.000181676	0.000538709
C16orf89	193.747	65.8408	-1.55712	2.0822e-22	9.99535e-20
HNF4A	0.571085	1.67558	1.55288	0.00951177	0.0179802
TNS4	5.61649	12.8969	1.19928	0.000348745	0.00096645
C1orf189	1.43786	0.621165	-1.21087	7.10362e-06	3.069e-05
AC110741.1	2.00025	0.291054	-2.78082	0.000138219	0.000423812
CRABP1	1.44463	4.72064	1.70828	0.0112433	0.0208326
CFAP73	1.58314	0.569861	-1.47411	1.62584e-06	8.24108e-06
SCGB1A1	130.241	28.3814	-2.19817	2.88089e-08	2.30854e-07
AL663070.1	2.27373	1.0942	-1.05519	1.40958e-13	4.2786e-12
FCGBP	10.0066	4.79027	-1.06277	2.09795e-12	4.69629e-11
CPA3	20.9152	10.0325	-1.05986	4.79888e-11	7.84341e-10
MS4A1	4.95576	2.02985	-1.28773	5.20767e-07	2.99851e-06
PRAM1	2.58989	1.28165	-1.01489	4.95532e-15	2.15523e-13
RHOV	14.7434	33.9721	1.20428	0.000561848	0.0014774
SBSN	0.620303	1.46002	1.23495	8.22946e-05	0.000269077
AKR1B10	21.3862	80.2836	1.90843	0.00495405	0.0101613
CCDC17	2.97551	1.18191	-1.33201	4.07855e-08	3.14094e-07
S100B	9.21225	4.15907	-1.14729	2.72179e-14	9.93722e-13
ATP13A4-AS1	2.90711	0.775526	-1.90634	1.02015e-10	1.53035e-09
CFAP52	1.42419	0.515275	-1.46673	9.28889e-06	3.88993e-05
AC108215.1	1.45833	0.620998	-1.23165	2.11249e-14	7.93623e-13
MAD2L1	2.78365	5.87793	1.07833	5.08397e-25	1.2864e-21
SPC25	2.12541	4.39865	1.04932	5.45134e-23	3.36451e-20
PRG4	9.24772	0.995384	-3.21577	7.38763e-12	1.45518e-10
USH1C	0.987413	2.12955	1.10882	0.0152197	0.0270519
GLB1L3	4.49458	1.38012	-1.7034	3.91646e-07	2.31502e-06
FOSB	27.3363	12.7842	-1.09646	2.86068e-05	0.000105543
FAM183A	5.70408	2.75763	-1.04857	0.00050683	0.0013486
ATP13A4	11.1818	4.70527	-1.24881	8.57757e-15	3.54977e-13
C1orf194	3.50006	1.34156	-1.38347	6.78518e-08	4.89659e-07
MAGEA3	3.34212	10.2206	1.61265	7.55262e-05	0.000248956
RSPO3	0.717988	3.8326	2.41629	0.0260063	0.0430978
MORN5	2.42128	0.955267	-1.34179	7.33114e-05	0.000242025
F2	0.120207	2.06609	4.1033	7.06199e-06	3.05305e-05
HLF	4.83826	2.24841	-1.10558	1.68171e-16	1.05589e-14
AC068587.2	1.46511	0.676468	-1.11492	1.17936e-09	1.33383e-08
CFAP43	1.47427	0.646852	-1.18849	0.000155558	0.000468773
TRIM31	1.54069	5.39022	1.80677	0.0260948	0.0432334
C7	21.9498	8.54537	-1.36099	1.9066e-14	7.20451e-13
MAMDC2	3.54628	1.72338	-1.04107	1.04961e-12	2.53805e-11
NEK2	3.82762	8.23415	1.10517	8.10935e-25	1.5015e-21
PGC	1247.52	505.872	-1.30222	1.898e-11	3.42141e-10
ALOX15	3.66475	1.43783	-1.34982	7.04562e-05	0.00023427
LGI3	1.91682	0.624497	-1.61794	1.5625e-07	1.028e-06
C11orf16	1.50829	0.631282	-1.25655	1.69202e-10	2.42056e-09
DEPDC1B	1.56846	3.22475	1.03984	3.57474e-20	5.79152e-18
EXO1	1.71583	3.93082	1.19592	5.25687e-28	6.81342e-24
DLX5	0.636096	1.45931	1.19797	0.00216503	0.00488271
TTK	1.77697	3.82505	1.10606	9.02004e-22	3.24747e-19
CD1A	9.46596	2.78802	-1.76351	3.87021e-15	1.7357e-13
TPX2	11.8393	26.2234	1.14727	1.89135e-23	1.53212e-20
IGHV1-14	3.22482	1.33356	-1.27394	0.0100972	0.0189474
CDHR4	1.79144	0.581387	-1.62355	6.6434e-06	2.89275e-05
KIF23	2.17274	4.53269	1.06085	1.33572e-24	2.16404e-21
CD207	12.1627	3.23889	-1.9089	2.03951e-15	9.75428e-14
INA	0.716887	2.22961	1.63698	0.000869568	0.00217998
AC106045.1	0.744884	2.27663	1.61181	5.21844e-09	5.02125e-08
TAC4	2.57191	1.01553	-1.34062	1.12826e-10	1.6732e-09
SCGB3A1	1014.73	216.87	-2.22619	1.26061e-10	1.84618e-09
CLEC3B	6.79922	2.97546	-1.19226	1.00134e-15	5.12977e-14
CHEK1	2.47042	5.01182	1.02058	6.548e-22	2.49613e-19
SPTSSB	1.07041	2.67233	1.31994	0.000553503	0.00145854
MCEMP1	5.93025	1.90468	-1.63855	4.72507e-14	1.63311e-12
SYT13	2.45654	4.95586	1.0125	7.15428e-05	0.000237213
CIT	7.57104	3.57348	-1.08316	6.74891e-05	0.000225213
HMGA1	90.0714	182.71	1.02041	8.63256e-21	1.80462e-18
CRYM	11.9773	5.08595	-1.23571	9.3208e-12	1.80849e-10
MYBL2	15.2548	31.0148	1.02369	2.30801e-18	2.2324e-16
AC092071.1	3.73471	1.32819	-1.49154	1.30389e-19	1.74224e-17
SFTA1P	11.1878	3.70789	-1.59325	3.62349e-15	1.65366e-13
CHIA	4.14438	1.52892	-1.43864	4.66461e-10	5.83008e-09
C5orf49	4.16984	1.83274	-1.18599	5.94257e-10	7.18485e-09
FOLR1	153.32	71.0701	-1.10924	6.90921e-15	2.89807e-13
PPP2R2C	0.856099	2.3388	1.44992	1.22922e-06	6.43469e-06
AC079467.1	1.94225	0.815906	-1.25125	1.07674e-08	9.59146e-08
DKK1	3.52709	14.37	2.02651	5.79159e-07	3.301e-06
YBX2	0.990403	2.22357	1.16679	1.19858e-07	8.09101e-07
SKA1	1.54558	3.45877	1.16211	5.11309e-22	2.20903e-19
GJB3	3.5411	8.84361	1.32044	6.27475e-06	2.74846e-05
DMBT1	35.8021	11.2238	-1.67348	2.69528e-10	3.64271e-09
SPAG6	2.72191	1.35121	-1.01037	0.00970537	0.0183049
ZMYND10	4.03229	1.73507	-1.21661	1.85286e-07	1.18945e-06
TNXB	2.37582	1.11496	-1.09144	5.67761e-09	5.41881e-08
SYT1	1.09879	2.73144	1.31374	3.88316e-07	2.30131e-06
SELENBP1	86.8033	43.1169	-1.0095	1.25411e-18	1.32151e-16
BUB1	3.07572	6.23276	1.01895	1.63703e-22	8.48702e-20
GNG4	1.18755	4.47798	1.91486	1.14311e-10	1.69131e-09
TCF21	1.50415	0.632829	-1.24906	1.19025e-13	3.65566e-12
CDKN3	3.93311	8.41982	1.09812	2.35922e-20	4.0234e-18
LINC02577	0.603168	1.54309	1.35519	1.69036e-07	1.10095e-06
RPL26P30	2.6046	0.890081	-1.54905	3.71563e-11	6.23812e-10
ANKRD44-AS1	2.0605	0.869859	-1.24414	1.52412e-09	1.6642e-08
SFTPA1	1704.62	694.289	-1.29584	1.30178e-11	2.46673e-10
LAMC2	33.102	74.7866	1.17586	9.71167e-07	5.22295e-06
MLLT11	2.73967	5.496	1.00438	2.54267e-06	1.23383e-05
AGTR2	4.99692	1.30688	-1.93491	1.25822e-05	5.09618e-05
CFAP157	1.36698	0.638528	-1.09817	0.000577848	0.00151272
AL365181.2	1.27653	2.68753	1.07405	0.000683107	0.00175391
LRRC46	3.46254	1.62736	-1.0893	0.00134505	0.00321172
RNU6-247P	1.62096	0.702634	-1.206	0.000359307	0.000991257
CNMD	18.472	4.32811	-2.09353	2.05965e-06	1.01812e-05
ADH1B	7.19049	2.28958	-1.65101	9.06608e-19	9.87441e-17
LINC01116	0.763204	1.73357	1.1836	8.90493e-05	0.000287822
TEKT2	2.99458	1.40534	-1.09144	1.93388e-05	7.44876e-05
AC025154.2	2.86101	1.42376	-1.00682	1.82666e-06	9.15872e-06
KLK14	15.3509	6.41087	-1.25973	2.20488e-05	8.3805e-05
STC1	6.82869	13.6623	1.00052	2.02897e-08	1.69007e-07
AC005077.4	0.999576	2.0142	1.01082	1.1431e-10	1.69131e-09
CASC9	0.984485	2.29574	1.22151	2.39554e-08	1.96884e-07
MIR3189	8.80897	3.86061	-1.19014	4.72311e-10	5.89648e-09
SLC15A1	0.623366	1.61096	1.36977	2.44243e-05	9.16778e-05
CPAMD8	4.38606	2.11675	-1.05107	3.46482e-13	9.45421e-12
SERPIND1	12.768	3.59077	-1.83016	6.4957e-08	4.70866e-07
CDC6	3.12529	6.9652	1.15618	4.94926e-26	3.20737e-22
SLC26A9	15.4452	7.21268	-1.09855	5.35111e-10	6.56157e-09
NCAPH	1.85243	3.74113	1.01405	2.44871e-21	6.40814e-19
GGH	2.18972	4.52671	1.04772	2.22759e-13	6.4735e-12
AKR1C4	0.317427	1.84782	2.54133	0.000152659	0.000461969
PRSS3	1.25965	3.12702	1.31176	0.000108156	0.000341407
POPDC3	0.493038	1.78314	1.85465	7.72925e-10	9.0824e-09
FCN1	2.78183	1.16498	-1.25573	1.20241e-17	9.56102e-16
NXPH4	1.9439	4.59034	1.23965	0.0204751	0.0350057
NNAT	6.05489	1.54263	-1.9727	0.00208749	0.00472757
MUC13	13.3473	31.5478	1.24099	3.31086e-05	0.000119967
AURKB	5.12474	10.3804	1.01831	5.72912e-20	8.53508e-18
AGER	63.229	17.0654	-1.88951	3.38456e-10	4.45353e-09
VEGFC	2.89238	6.1246	1.08236	0.000162937	0.000488059
SCN4B	1.6573	0.766363	-1.11274	1.6531e-18	1.66092e-16
SPEF1	1.6296	0.798505	-1.02915	2.59246e-06	1.2547e-05
AL928596.1	2.10647	0.846623	-1.31504	1.28297e-06	6.68351e-06
CTSH	66.1504	31.4028	-1.07485	1.12881e-22	6.36112e-20
APOBEC1	0.517848	1.72927	1.73956	3.27842e-05	0.000118991
AURKA	6.38228	13.5969	1.09113	4.21786e-24	4.96979e-21
SFTPD	70.7648	22.9679	-1.62341	7.14921e-16	3.78208e-14
MAGEA1	1.44282	2.94853	1.03111	5.56848e-05	0.00019038
CCDC170	2.21032	1.09032	-1.01951	4.62966e-08	3.51525e-07
STC2	2.47416	5.37863	1.1203	9.74927e-11	1.4642e-09
FOXM1	4.28527	10.0614	1.23138	1.82094e-24	2.36011e-21
CDHR2	0.421137	1.87147	2.15181	4.29091e-05	0.000151006
CCL17	9.14127	4.02665	-1.18282	4.44995e-11	7.34724e-10
KLK6	1.74512	4.22436	1.27541	0.000188602	0.00055708
LPL	20.1713	9.88445	-1.02907	1.03711e-12	2.51723e-11
TESMIN	0.618013	1.69086	1.45205	2.26729e-19	2.82561e-17
NEIL3	1.18744	2.89034	1.28338	2.81964e-16	1.6388e-14
ORC1	1.84	3.88872	1.07959	9.13107e-21	1.82073e-18
ZBTB16	2.81702	1.29552	-1.12064	4.41851e-10	5.58715e-09
CAPSL	3.16224	1.18869	-1.41158	2.09714e-05	8.01501e-05
SUSD2	61.2694	19.2551	-1.66993	1.67262e-18	1.6676e-16
FCN3	7.34825	3.50928	-1.06623	2.20445e-06	1.08227e-05
SEC14L6	2.9435	1.42283	-1.04877	4.59371e-12	9.46568e-11
GCLC	8.85727	18.0216	1.02479	5.26244e-08	3.94029e-07
AL109615.3	1.20215	2.51758	1.06642	2.67549e-05	9.93328e-05
NCAPG	2.04254	4.58082	1.16524	1.2937e-23	1.28982e-20
KIFC1	6.79522	13.6958	1.01115	1.55591e-21	4.73124e-19
GKN2	16.6993	5.72349	-1.54482	1.70977e-09	1.8467e-08
IGSF9B	1.43732	0.65113	-1.14236	1.87663e-11	3.39233e-10
RNASE1	808.365	396.696	-1.02697	8.16499e-18	6.91676e-16
RBPMS-AS1	2.69275	1.22271	-1.139	4.23751e-14	1.47641e-12
CXCL14	139.154	56.2597	-1.30651	2.75056e-05	0.000101828
IL22RA1	1.08019	2.59485	1.26436	1.5655e-10	2.25199e-09
FCER1A	9.13182	2.76927	-1.7214	3.02615e-21	7.54268e-19
IGF2BP3	1.03275	2.49255	1.27112	1.56827e-13	4.70527e-12
KIAA0319	0.874205	1.79347	1.03671	0.00563507	0.011364
MS4A15	17.4776	5.47231	-1.67528	8.6435e-09	7.87823e-08
SCTR	9.71867	4.16763	-1.22153	4.36836e-13	1.1771e-11
SLC26A4	2.753	1.21723	-1.1774	0.00768359	0.0149217
CCNA2	4.82344	10.7996	1.16285	5.13674e-25	1.2864e-21
MCM10	1.30227	2.82971	1.11963	5.45131e-23	3.36451e-20
CLTRN	3.50609	1.66285	-1.07621	0.00343684	0.00733492
WIF1	29.117	9.64382	-1.59419	3.5611e-10	4.62017e-09
RETN	6.79129	2.15798	-1.654	1.73571e-13	5.17161e-12
IGFBP1	0.740795	6.60564	3.15655	2.5584e-08	2.07766e-07
TM4SF5	2.25028	6.97062	1.63118	0.00838115	0.0160821
SCGB2A1	9.72143	3.6241	-1.42355	0.000617266	0.0016065
MIR3677	2.59634	1.18362	-1.13328	3.54725e-11	5.97866e-10
SLC22A31	70.2975	32.5363	-1.11142	1.18591e-15	5.91176e-14
IRX6	2.69254	1.01934	-1.40133	1.89341e-11	3.4179e-10
LINC00973	1.09241	2.79155	1.35355	0.0181344	0.0314434
C8orf34-AS1	2.57851	0.913254	-1.49745	6.06145e-16	3.21977e-14
CYP4B1	49.8693	16.641	-1.58341	2.19076e-20	3.83709e-18
ARNTL2	3.38533	7.88478	1.21977	2.02963e-12	4.56702e-11
SCNN1B	27.9103	12.51	-1.15771	4.23188e-20	6.68896e-18
CRTAC1	12.8843	4.56068	-1.49829	3.39101e-09	3.44712e-08
AC026785.3	0.640825	1.8888	1.55947	0.000521737	0.00138344
CD22	2.38799	1.13753	-1.0699	1.04089e-10	1.55427e-09
MS4A2	1.62387	0.699987	-1.21404	1.28542e-14	5.11055e-13
DLGAP5	3.48615	7.78574	1.1592	7.62485e-24	8.23547e-21
TPSB2	16.009	7.25062	-1.14271	1.48222e-11	2.75625e-10
KIF2C	4.61067	9.57908	1.05491	7.69067e-21	1.64947e-18
LTF	49.4291	23.7028	-1.0603	0.000349626	0.000968271
SPOCK1	1.71214	4.44495	1.37637	3.5511e-08	2.77598e-07
CFTR	3.04014	1.43803	-1.08004	1.66715e-12	3.81765e-11
GAL	1.20416	6.48866	2.42989	1.85112e-10	2.63075e-09
CCNB2	5.81719	12.0232	1.04742	4.53311e-23	3.0923e-20
MYBPHL	3.89315	1.66704	-1.22364	1.86119e-08	1.57011e-07
HOXB8	0.898273	2.85026	1.66587	0.000414628	0.00112554
FST	2.79403	7.12612	1.35077	0.00032367	0.000904505
WFDC12	4.59082	1.73264	-1.40578	4.3729e-05	0.000153555
PLA2G4F	3.97626	1.6555	-1.26415	1.70706e-14	6.56283e-13
BIRC5	8.33929	17.5966	1.0773	1.15713e-21	3.84553e-19
IL1R2	1.34253	3.47445	1.37183	1.64714e-07	1.07821e-06
CYCSP6	0.647371	1.7034	1.39575	3.71007e-08	2.88287e-07
THBS4	4.43134	2.19996	-1.01027	4.08337e-07	2.40023e-06
DUOX1	7.35065	3.56132	-1.04546	8.84787e-10	1.03127e-08
KRT81	4.88779	27.728	2.50409	0.000197161	0.000579457
LRRK2	12.2653	4.57789	-1.42182	2.84169e-15	1.32011e-13
ALPL	63.2646	25.9257	-1.28701	1.02483e-13	3.224e-12
SLC1A7	10.0466	4.71626	-1.09099	1.78485e-07	1.15091e-06
HSD17B6	15.4271	7.37642	-1.06447	1.61382e-09	1.75182e-08
SLC46A2	3.59293	0.905059	-1.98908	8.88049e-19	9.75424e-17
FABP4	6.40489	2.28288	-1.48832	9.14809e-08	6.34734e-07
HOXB13	0.68084	1.68803	1.30996	4.85722e-06	2.18516e-05
HJURP	3.24824	6.75914	1.05718	3.78933e-22	1.75405e-19
HTR1D	0.803351	1.97118	1.29495	7.1353e-09	6.63419e-08
WFDC5	5.98453	0.325762	-4.19935	0.0197641	0.0339334
HPGDS	2.32898	1.05988	-1.1358	3.00311e-17	2.23697e-15
PIMREG	1.7698	4.08008	1.20501	4.12104e-21	9.92238e-19
ANLN	5.5372	12.8241	1.21163	1.74813e-24	2.36011e-21
DRC1	1.76037	0.860502	-1.03263	0.00172095	0.0039852
MIR27B	1.6931	0.638195	-1.4076	2.34114e-10	3.23837e-09
CKAP2L	1.37028	2.79694	1.02938	1.91355e-22	9.53906e-20
MUC6	13.257	5.38984	-1.29844	0.0256753	0.0426497
NDC80	2.71696	5.52539	1.02408	2.19075e-20	3.83709e-18
RAD51AP1	3.05816	6.31595	1.04633	1.46936e-21	4.64496e-19
AUNIP	0.922686	1.85523	1.00769	8.85066e-21	1.82058e-18
RN7SKP51	1.56239	0.623341	-1.32567	3.72942e-16	2.13881e-14
GPX2	55.6459	126.321	1.18274	0.0139033	0.0250732
AQP4	21.4134	10.2492	-1.06301	1.64173e-11	3.0225e-10
VIL1	2.76668	6.61905	1.25847	1.001e-05	4.15493e-05
KYNU	1.78393	4.03536	1.17764	0.0041228	0.00863816
CYP2B7P	62.8329	27.2082	-1.20748	6.24203e-19	7.15955e-17
C9orf24	4.65962	1.55703	-1.58142	4.46393e-06	2.02865e-05
CACNA2D2	12.7543	4.92757	-1.37203	1.21427e-19	1.65665e-17
CTSV	1.43039	3.54644	1.30996	1.0816e-17	8.70724e-16
PKP2	1.86455	4.86601	1.38391	4.29903e-10	5.45203e-09
WDR38	3.45009	1.22409	-1.49493	3.48126e-06	1.62597e-05
EPS8L3	1.57156	3.67333	1.22489	0.000191739	0.000565446
LRRC36	1.64344	0.524824	-1.64681	9.4677e-13	2.32407e-11
FAM166B	2.82022	1.14101	-1.3055	1.90031e-06	9.49131e-06
NR4A1AS	1.74646	0.840232	-1.05558	3.26355e-09	3.33136e-08
CYP4F3	0.963986	4.58532	2.24994	0.0151236	0.026907
FOSL1	4.70464	11.7847	1.32475	6.47186e-08	4.69926e-07
CTSG	1.60089	0.624997	-1.35695	1.17683e-11	2.2497e-10
AL365181.3	3.05556	6.22686	1.02707	0.000150481	0.000456017
CD1C	4.0374	1.39679	-1.53131	9.89596e-22	3.46653e-19
LINC00942	4.20092	9.83663	1.22746	0.000559786	0.00147259
DYNLRB2	1.4111	0.585085	-1.2701	3.6665e-07	2.19013e-06
RTN4RL1	1.91023	0.940525	-1.02221	2.69184e-11	4.6768e-10
CIBAR2	3.01482	1.1752	-1.35917	2.1859e-05	8.31565e-05
HP	39.4096	6.40802	-2.6206	1.97551e-08	1.65511e-07
BTNL9	1.90486	0.730047	-1.38362	2.1855e-15	1.03759e-13
ANXA10	4.26786	10.7562	1.33359	8.98691e-05	0.0002904
VEGFD	3.72691	1.26975	-1.55344	5.69624e-14	1.93273e-12
RRM2	4.63246	9.86473	1.0905	5.95511e-25	1.2864e-21
ACKR1	9.3432	4.60836	-1.01966	8.7602e-12	1.70482e-10
ABCC2	1.23863	6.13026	2.30721	0.00135123	0.00322468
SNTN	1.96992	0.743534	-1.40567	9.55031e-11	1.43932e-09
FAM83A	17.7661	35.6372	1.00426	4.11119e-06	1.88353e-05
IGF2BP1	0.324508	2.15487	2.73127	1.56727e-09	1.70415e-08
ERVMER34-1	0.891546	2.33544	1.38931	6.01222e-09	5.70039e-08
MAGEA12	1.65626	4.5978	1.47301	0.00165464	0.00384954
LINC01843	0.856264	1.73017	1.01478	2.38186e-07	1.49788e-06
SFTPC	580.234	156.265	-1.89264	1.92132e-10	2.70971e-09
HMGA2	0.539454	2.22983	2.04736	5.27895e-07	3.03686e-06
CLGN	1.53626	4.40434	1.51951	7.86951e-05	0.00025822
SFTPA2	2035.06	909.958	-1.1612	8.73952e-11	1.3295e-09
SPATA18	3.75237	1.78002	-1.07591	1.77422e-10	2.52977e-09
ZNF385B	4.61074	1.81701	-1.34343	3.39471e-08	2.66822e-07
HAS3	13.5535	6.43754	-1.07409	8.56701e-08	5.99553e-07
HOXD1	1.58023	0.783889	-1.01142	2.11176e-07	1.34038e-06
SLC2A1	19.2357	46.1683	1.26312	5.56121e-17	3.91733e-15
FLNC	2.41049	4.91837	1.02885	0.000174282	0.000518922
MAGEA6	2.77162	7.39255	1.41534	6.39846e-05	0.000215052
UPK3B	6.63353	2.72394	-1.28408	0.0116213	0.0214533
SORCS2	5.79663	2.41008	-1.26614	1.68636e-16	1.05589e-14
CA4	1.66741	0.529601	-1.65463	2.86542e-10	3.84061e-09
ECRG4	2.18779	0.790698	-1.46827	1.51695e-09	1.65917e-08
BPIFB1	100.233	44.9437	-1.15717	0.000294229	0.000829563
ARL14	1.54853	5.54319	1.83981	0.000307187	0.000863282
AL162511.1	2.20604	0.978811	-1.17236	1.03794e-15	5.27558e-14
ITLN1	47.2599	0.644913	-6.19537	8.01287e-07	4.39318e-06
CDHR3	2.44173	0.919494	-1.40899	2.51784e-09	2.63176e-08
RASGRF1	2.54464	1.12441	-1.17829	1.53015e-11	2.83724e-10
CABCOCO1	1.90265	0.904736	-1.07244	3.06687e-08	2.44463e-07
AGRP	1.3331	0.624752	-1.09343	6.92703e-09	6.46373e-08
MACROD2	3.02338	1.33954	-1.17443	1.08119e-07	7.41053e-07
AC103591.3	1.44768	0.714207	-1.01933	3.02608e-05	0.000111076
ALOX15B	36.1352	15.1835	-1.2509	2.34583e-13	6.75651e-12
MAGEC2	1.35749	3.3571	1.30628	5.49387e-05	0.000188028
HLA-DQB2	56.9249	27.4016	-1.0548	1.15563e-10	1.70594e-09
CENPA	2.55592	5.51445	1.10938	5.63079e-22	2.28065e-19
RSPH4A	2.4869	1.04442	-1.25165	8.48504e-06	3.58808e-05
INMT	12.0631	4.50193	-1.42198	8.35486e-18	7.03165e-16
AC009244.1	1.7464	0.836733	-1.06155	7.10307e-12	1.40126e-10
TRIM16L	3.05517	6.13488	1.00578	0.000180584	0.000535841
TEKT1	2.06735	0.689166	-1.58486	7.51996e-07	4.15634e-06
PBK	3.30856	7.93046	1.2612	8.98985e-21	1.82058e-18
KRT20	2.70654	22.7993	3.07447	0.00475867	0.00981494
AC007906.2	6.45739	2.61998	-1.30139	1.00114e-05	4.15493e-05
MS4A8	5.15945	2.48933	-1.05146	4.51016e-07	2.62371e-06
VGF	1.28123	4.95895	1.9525	3.01369e-05	0.000110653
PEBP4	28.3275	9.46539	-1.58147	5.2359e-15	2.26208e-13
SFTPB	3526.4	1313.42	-1.42487	7.76311e-21	1.64947e-18
KRT6A	25.021	50.9238	1.0252	3.66149e-05	0.000131282
AFP	0.0308686	5.06406	7.35801	0.00712155	0.0140035
MARCO	42.7307	20.9709	-1.02688	3.61832e-08	2.82172e-07
RSPH1	4.18977	2.07692	-1.01242	4.38699e-06	1.99578e-05
SCGB3A2	585.637	195.284	-1.58443	3.10907e-15	1.43404e-13
MLXP1	0.455787	1.6669	1.87073	6.25126e-05	0.000210724
CR2	4.08146	1.98893	-1.03709	0.00108856	0.00266706
CHI3L2	8.79887	4.07292	-1.11125	4.11644e-09	4.10094e-08
PRDM16	2.46726	1.18966	-1.05237	1.0496e-12	2.53805e-11
GPIHBP1	2.95138	1.2037	-1.29392	4.25742e-08	3.26512e-07
TMEM59L	14.8951	7.07287	-1.07446	0.000225166	0.000654053
AQP5	65.3474	26.3958	-1.30782	5.99308e-07	3.40238e-06
HOXB9	2.9207	10.0799	1.78709	9.05481e-08	6.30286e-07
ADGRF4	1.3822	2.92065	1.07932	1.67504e-12	3.82896e-11
OGN	2.91656	1.13591	-1.36042	5.95662e-08	4.37168e-07
AC026369.3	1.4924	0.614919	-1.27917	5.42001e-10	6.6335e-09
KRT16	3.82933	11.8319	1.62752	1.15146e-05	4.70377e-05
RASGRP2	1.93259	0.897846	-1.106	7.49002e-18	6.42901e-16
AC120498.2	1.57742	0.546258	-1.52991	2.67861e-13	7.56372e-12
NR0B1	1.95829	4.65183	1.24821	0.0132375	0.0240061
ESPL1	1.37587	2.78132	1.01542	1.19965e-19	1.65411e-17
MYEOV	3.97908	9.58788	1.26878	0.000142871	0.000436118
LRRK2-DT	5.27634	2.0894	-1.33645	1.9971e-17	1.54512e-15
MIR4539	5.10491	2.52315	-1.01666	0.00211113	0.00477362
CRYBG2	0.903398	1.93491	1.09883	1.78167e-07	1.14944e-06
CSF3	1.88015	0.919968	-1.03119	0.00105341	0.0025926
LINC02159	1.31925	0.640742	-1.0419	3.03553e-06	1.44131e-05
KIF4A	3.28821	6.99706	1.08945	1.74042e-23	1.53212e-20
AC018629.1	0.723142	1.58792	1.13479	0.00653103	0.0129492
KIF1A	1.71574	3.69922	1.10839	0.013967	0.0251642
AKAP12	4.16031	13.4623	1.69416	0.00129056	0.00309645
TUBA4B	1.93701	0.652589	-1.56958	2.29147e-06	1.11948e-05
HPDL	0.875257	2.07867	1.24788	3.1341e-13	8.67974e-12
UPK1B	2.70511	11.06	2.03158	0.015436	0.02738
CD1E	3.0959	1.05325	-1.55552	1.46468e-19	1.91755e-17
NAPSA	342.896	144.025	-1.25145	8.99127e-22	3.24747e-19
WDR72	1.24678	2.83804	1.18668	0.000328207	0.000915819
CCDC114	1.73091	0.84096	-1.04142	8.74979e-06	3.68441e-05
HBA2	14.6425	7.31497	-1.00124	3.73054e-05	0.000133457
PCSK2	19.3495	5.09645	-1.92473	2.04448e-07	1.30086e-06
SRGAP3-AS2	2.51201	0.870833	-1.52837	2.94399e-07	1.81097e-06
SERPINB5	2.57232	8.30365	1.69068	1.97404e-11	3.5388e-10
ADAMTS8	1.9948	0.716901	-1.4764	9.22827e-19	9.88492e-17
C8B	1.56641	0.54051	-1.53507	1.25971e-09	1.41361e-08
C20orf85	16.3756	5.44762	-1.58785	3.91554e-07	2.31502e-06
TPPP3	27.5417	12.4196	-1.149	6.34099e-09	5.96412e-08
AC004687.1	2.10439	0.843484	-1.31897	5.22176e-16	2.85493e-14
ITGB2-AS1	3.61102	1.56753	-1.20391	3.32004e-12	7.04273e-11
FAM107A	3.25457	1.62305	-1.00376	6.13201e-09	5.797e-08
RHEX	1.33145	0.6457	-1.04406	8.57308e-18	7.12335e-16
KIF14	1.07643	2.19732	1.02949	5.4177e-22	2.26512e-19
DEPDC1	1.19763	2.74907	1.19876	1.5189e-22	8.2027e-20
MIR145	1.78813	0.848946	-1.07471	6.55737e-11	1.03394e-09
BUB1B	2.08366	4.4439	1.0927	2.1964e-23	1.60267e-20
TOP2A	15.2826	30.7516	1.00877	2.65019e-21	6.73511e-19
CPB2	1.65553	0.585332	-1.49996	0.000285225	0.000806809
CSAG1	2.40601	6.1464	1.3531	0.00290536	0.00631818
PLA2G2A	12.9897	2.81954	-2.20383	2.44745e-05	9.18396e-05
LYPD3	5.33399	13.4678	1.33622	1.10702e-08	9.81398e-08
FDCSP	15.7803	5.84665	-1.43244	6.88742e-07	3.84113e-06
PIFO	6.3731	3.09877	-1.0403	2.46927e-10	3.39028e-09
INSL4	1.76083	4.54104	1.36677	0.00951405	0.0179807
FAM216B	3.07037	1.07146	-1.51883	9.6963e-09	8.77294e-08
SAXO2	1.43154	0.604582	-1.24356	4.93739e-07	2.85176e-06
CFAP221	2.52501	1.16796	-1.1123	5.48579e-18	4.80415e-16
CHRDL2	3.54501	1.49066	-1.24984	0.00575607	0.0115863
FAM133A	0.909989	2.38761	1.39165	0.00393766	0.00829315
TPSD1	2.38455	1.04392	-1.19171	4.11023e-07	2.41472e-06
