# Supplementary material for: Identification of endoplasmic reticulum stress-related lncRNAs in lung adenocarcinoma by bioinformatics and experimental validation
Source: Ann Med. 2023 Aug 29;55(2):2251500. doi: 10.1080/07853890.2023.2251500 (PMC10467521; doi:10.1080/07853890.2023.2251500)
Supplement: Supplemental Material [file IANN_A_2251500_SM2154.zip › suppl_data/TableS8.xlsx]

## Sheet: A549_cmap_riskgroup
Score	Type	ID	Name	Description
98.84	cp	BRD-A68631409	evodiamine	ATPase inhibitor
98.7	cp	BRD-K13800121	parecoxib	Cyclooxygenase inhibitor
98.58	cp	BRD-K00959089	thenoyltrifluoroacetone	Chelating agent
98.54	cp	BRD-K32107296	temozolomide	DNA alkylating agent
98.41	cp	BRD-A22769835	homochlorcyclizine	Antihistamine
98.32	cp	BRD-K01638814	rilmenidine	Adrenergic receptor agonist
97.8	cp	BRD-K41260949	valproic-acid	HDAC inhibitor
97.58	cp	BRD-K76064317	tyrphostin-AG-1296	FLT3 inhibitor
97.56	cp	BRD-K45252063	clofibrate	PPAR receptor agonist
97.51	cp	BRD-K14329163	BAY-K8644	Calcium channel activator
97.51	cp	BRD-K22631935	neurodazine	Neurogenesis of non-pluripotent C2C12 myoblast inducer
97.5	cp	BRD-K40227168	vinburnine	Adrenergic receptor antagonist
97.28	cp	BRD-K40624912	ZM-39923	JAK inhibitor
96.75	cp	BRD-K84895041	BMY-45778	IP1 prostacyclin receptor agonist
96.64	cp	BRD-K17349619	HLI-373	MDM inhibitor
96.55	cp	BRD-U94846492	quinine	Hemozoin biocrystallization inhibitor
96.37	cp	BRD-K73391359	quinisocaine	Local anesthetic
96.29	cp	BRD-K32311154	nifekalant	Potassium channel blocker
96.27	cp	BRD-K68264559	brimonidine	Adrenergic receptor agonist
96.05	cp	BRD-K94379058	BML-190	Cannabinoid receptor inverse agonist
-97.94	cp	BRD-K97810537	beclometasone	Glucocorticoid receptor agonist
-97.94	cp	BRD-K07762753	aminopurvalanol-a	Tyrosine kinase inhibitor
-97.95	cp	BRD-K77908580	entinostat	HDAC inhibitor
-98.02	cp	BRD-A40639672	ketorolac	Cyclooxygenase inhibitor
-98.03	cp	BRD-K37798499	etoposide	Topoisomerase inhibitor
-98.08	cp	BRD-K81709173	halcinonide	Glucocorticoid receptor agonist
-98.33	cp	BRD-K39983086	loteprednol	Glucocorticoid receptor agonist
-98.55	cp	BRD-K77286328	reversine	Aurora kinase inhibitor
-98.62	cp	BRD-A65449987	flunisolide	Cytochrome P450 inhibitor
-98.93	cp	BRD-K78599730	manumycin-a	Farnesyltransferase inhibitor
-99.04	cp	BRD-K68202742	trichostatin-a	HDAC inhibitor
-99.13	cp	BRD-K81418486	vorinostat	HDAC inhibitor
-99.24	cp	BRD-K54233340	dorsomorphin	AMPK inhibitor
-99.41	cp	BRD-A17065207	brefeldin-a	Protein synthesis inhibitor
-99.47	cp	BRD-K64606589	apicidin	HDAC inhibitor
-99.48	cp	BRD-K69840642	ISOX	HDAC inhibitor
-99.5	cp	BRD-K04546108	JAK3-inhibitor-VI	JAK inhibitor
-99.56	cp	BRD-K08502430	angiogenesis-inhibitor	Angiogenesis inhibitor
-99.72	cp	BRD-K64800655	PHA-793887	CDK inhibitor
-99.93	cp	BRD-K50836978	purvalanol-a	CDK inhibitor
