# Supplementary material for: Identification of endoplasmic reticulum stress-related lncRNAs in lung adenocarcinoma by bioinformatics and experimental validation
Source: Ann Med. 2023 Aug 29;55(2):2251500. doi: 10.1080/07853890.2023.2251500 (PMC10467521; doi:10.1080/07853890.2023.2251500)
Supplement: Supplemental Material [file IANN_A_2251500_SM2154.zip › suppl_data/TableS9.xlsx]

## Sheet: HCC515_cmap_riskgroup
Score	Type	ID	Name	Description
99.97	cp	BRD-K75295174	alisertib	Aurora kinase inhibitor
99.93	cp	BRD-K51318897	fenbendazole	Tubulin inhibitor
99.84	cp	BRD-K90382497	GW-843682X	PLK inhibitor
99.79	cp	BRD-A71657825	2-(biphenyl-4-ylsulfonamido)pentanedioic-acid	Matrix metalloprotease inhibitor
99.75	cp	BRD-A42167015	carteolol	Adrenergic receptor antagonist
99.64	cp	BRD-K74236984	UNC-0321	Histone lysine methyltransferase inhibitor
99.5	cp	BRD-A56359832	zileuton	Leukotriene inhibitor
99.48	cp	BRD-K37865504	LY-2183240	FAAH inhibitor
99.45	cp	BRD-K54256913	MK-1775	WEE1 kinase inhibitor
99.15	cp	BRD-K99946902	hexylresorcinol	Local anesthetic
98.79	cp	BRD-K22193694	dioxybenzone	Topical sunscreen agent
98.61	cp	BRD-K26117720	gingerol	Nitric oxide synthase inhibitor
98.59	cp	BRD-K09638361	SA-63133
98.59	cp	BRD-A54029483	IRL-2500	Endothelin receptor antagonist
98.58	cp	BRD-K84639753	safinamide	Dopamine uptake inhibitor
98.37	cp	BRD-A59303141	quinethazone	Thiazide diuretic
98.33	cp	BRD-K32107296	temozolomide	DNA alkylating agent
98.32	cp	BRD-K92760278	riboflavin	Vitamin B
98.14	cp	BRD-K61323504	SB-225002	CC chemokine receptor antagonist
98.09	cp	BRD-K25906698	immepip	Histamine receptor agonist
-99.1	cp	BRD-K04548931	pidorubicine	Topoisomerase inhibitor
-99.25	cp	BRD-A49160188	donepezil	Acetylcholinesterase inhibitor
-99.28	cp	BRD-K13566078	BMS-345541	IKK inhibitor
-99.33	cp	BRD-K07762753	aminopurvalanol-a	Tyrosine kinase inhibitor
-99.35	cp	BRD-A18497530	5-iodotubercidin	Adenosine kinase inhibitor
-99.37	cp	BRD-K83794624	pirarubicin	Topoisomerase inhibitor
-99.42	cp	BRD-K23192422	lestaurtinib	FLT3 inhibitor
-99.43	cp	BRD-K99545815	PF-562271	Focal adhesion kinase inhibitor
-99.45	cp	BRD-K95655893	MAZ-51	VEGFR inhibitor
-99.47	cp	BRD-K51575138	TPCA-1	IKK inhibitor
-99.48	cp	BRD-U51951544	ZG-10	JNK inhibitor
-99.49	cp	BRD-K22503835	scriptaid	HDAC inhibitor
-99.54	cp	BRD-K93658967	aloisine	CDK inhibitor
-99.56	cp	BRD-K64800655	PHA-793887	CDK inhibitor
-99.57	cp	BRD-K04546108	JAK3-inhibitor-VI	JAK inhibitor
-99.63	cp	BRD-A20697603	thiostrepton	FOXM1 inhibitor
-99.68	cp	BRD-K00615600	AG-14361	PARP inhibitor
-99.69	cp	BRD-K18787491	U-0126	MEK inhibitor
-99.81	cp	BRD-A41555725	chlortetracycline	Protein synthesis inhibitor
-99.9	cp	BRD-K50836978	purvalanol-a	CDK inhibitor
